# Supplementary material for: Evolutionary Analysis of Calcium-Dependent Protein Kinase in Five Asteraceae Species
Source: Plants (Basel). 2019 Dec 24;9(1):32. doi: 10.3390/plants9010032 (PMC7020201; doi:10.3390/plants9010032)
Supplement: Supplementary file 1 [file plants-09-00032-s001.zip]

Archive with 5 entries (4 files):
- Appendix A.xlsx
- __MACOSX/
- __MACOSX/._Appendix A.xlsx
- Supplementary Files_20191216.docx
- __MACOSX/._Supplementary Files_20191216.docx
