# Supplementary material for: Evolutionary Analysis of Calcium-Dependent Protein Kinase in Five Asteraceae Species
Source: Plants (Basel). 2019 Dec 24;9(1):32. doi: 10.3390/plants9010032 (PMC7020201; doi:10.3390/plants9010032)
Supplement: Supplementary file 1 [file plants-09-00032-s001.zip › Appendix A.xlsx]

## Sheet: Tks
Sequences of 34 TkCPKs
ID	Name	Amino acid Sequence	Nucleotide Sequence
evm.model.utg3518.39	TkCPK1	MGICFSTTKISGSDSIAPSLNDGASTTAGENQQKHLVLKQDGRGYNGKLPKTRDSNRSAYQKQGFNNSKTKPKGKSTPKRQKGLIPCGKRTDFGYLKDFDRRYSTGKLLGHGQFGYTYVAVDKVNGDRVAVKKIDKAKMVLPIAVEDVKREVKILRALSGHENVVQFHNAFEDDSFVYIVMELCKGGELLDRILSKKEGRYTEKDAAIVVRQMLKVAAECHLHGLVHRDMKPENFLFKSPNEDSHLKATDFGLSDFIRPGRKFSDIVGSAYYVAPEVLKRRSGPESDVWSIGVITYILLCGRRPFWDRTEDGIFKEVLRNKPDFNRKPWPSISDSGKDFVKKLLVKNPRARLTAAQALSHPWVRKDGNASVIPLDISVLNNMRQFVKYSRLKQFALRAL…	ATGGGTATCTGTTTTTCGACAACCAAGATCAGCGGCTCCGACAGCATCGCTCCCTCCCTTAACGACGGCGCCTCCACCACCGCCGGCGAAAACCAACAAAAGCATCTCGTCTTGAAACAGGATGGACGTGGGTATAATGGTAAATTACCCAAAACGAGAGATTCCAATAGGAGTGCATATCAAAAGCAGGGTTTCAACAATAGTAAAACTAAACCGAAAGGTAAGTCGACGCCAAAGCGTCAAAAAGGGTTGATTCCTTGTGGGAAAAGAACTGATTTTGGGTACCTTAAAGATTTTGATCGAAGGTATTCGACTGGAAAATTGTTGGGCCATGGTCAATTTGGGTATACATATGTTGCTGTTGATAAGGTAAATGGTGATCGTGTTGCCGTCAAGAAA…
evm.model.utg2982.1	TkCPK2	MGICWSFLKPHRSQDIPISSPSPPHHHLPDQERTYYPIPSMFDPKKTIKNHENGSILGKEYVDLNKVYHIGKELGRGQFGITYLCTEKSSGLKYACKSISKRKLVTKKDMDDVRREIMMLQHLTGQPNIVEFRGAYEDESSVHLVMELCNGGELFDRITKKGSYSEKEAAKIGRQIVNVVHVCHFMGVMHRDLKPENFLMVSQDEASPLKATDFGLSVFIEEGIIYKEIVGSAYYVAPEVLCRHYGKETDVWSAGVILYILLSGVPPFWGETEKAIFKEILEGKLDLHNPPWPSISDGAKDLISKMLTRNPKKRITADKALEHPWLKEDGEASEQPMDSAVLIRMKQFRAMNKLKKLALKVIAENLESTEEIKGLKQMFNNMDTDGSGNITYEELKTGL…	ATGGGTATTTGTTGGTCTTTCCTAAAGCCTCATCGAAGCCAAGATATCCCGATTTCATCACCTTCACCCCCTCACCACCATCTTCCTGATCAAGAAAGAACATACTATCCGATCCCCAGCATGTTCGACCCAAAGAAAACCATCAAGAACCATGAAAACGGATCCATTCTAGGAAAGGAGTACGTCGATCTAAATAAAGTTTACCATATCGGGAAAGAATTAGGGAGAGGACAGTTTGGTATCACGTATCTTTGCACTGAAAAGTCCAGCGGTTTGAAGTATGCATGCAAATCGATATCGAAGAGGAAGCTTGTGACAAAAAAGGATATGGATGACGTAAGGAGGGAGATTATGATGCTGCAACATTTAACGGGGCAACCAAATATTGTCGAGTTTAGA…
evm.model.utg2887.44	TkCPK3	MGVCLSKSKSSSRNDVGVANNHRSDEPNIVYSKSPTPESQLPPVRKPPPASPRRIFKSDTILGKPLEDVKEHYTMGKELGRGQFGVTYMCTQNSTGLKYACKSISKKKLITKGDKEDMRREVQIMQHLSGQANIVEFKGAYEDKQSVHLVMEVCEGGELFDRIIAKGHYSERAAASICRSIVNVVHVCHFMGVMHRDLKPENFLLLDKSENALLKATDFGLSVFIQEGKSYRDIVGSAYYVAPEVLKRKYGKEIDIWSAGVMLYILLSGVPPFWAETEKGIFDEILKGDIDFETEPWPSISTSAKHLVQRMLTLDPKKRITSAQVLEHPWIREDGEASDKPIDSAVLSRMKQFRAMNKLKKLALKVIAENLSADEIQGLKSMFMNMDTDNSGTITYEEL…	ATGGGCGTATGTCTAAGCAAAAGCAAGAGCTCTTCGAGAAATGATGTGGGTGTTGCCAACAATCACAGATCCGATGAGCCGAACATAGTTTACTCCAAATCGCCTACGCCGGAATCCCAATTGCCGCCGGTAAGAAAGCCGCCACCGGCTAGTCCCAGAAGGATCTTCAAATCAGATACGATTCTCGGAAAACCATTGGAAGATGTGAAAGAACACTACACAATGGGGAAGGAATTGGGTAGAGGTCAATTTGGGGTTACTTACATGTGCACACAGAATTCAACTGGGTTGAAGTATGCTTGTAAGTCGATATCTAAAAAGAAACTGATTACAAAAGGGGATAAAGAGGATATGAGGAGAGAGGTTCAAATTATGCAGCATTTGAGTGGGCAAGCTAAT…
evm.model.utg1454.28	TkCPK4	MGNCCATPSTTDSEKKKGKNKPNPFSLDYGGSNPSGTGGYKTTVLENPTGHEIEKTYVLGKEMGRGEFGITYMCTDKSTGEVFACKSISKKKLRTRVDVEDVKREVEIMKHMPPHPNIVRLKDTYEDDNAVHLVMELCEGGELFDRIVARGHYTERAAAGVTKTIVEVIQMCHKHGVMHRDLKPENFLFANKKETAALKAIDFGLSVFFKPGERFNEIVGSPYYMAPEVLKRNYGPEVDVWSAGVILYILLCGVPPFWAETEQGVAQAIIRSVVDFKRDPWPKVSDTAKDLVKKMLNPDPNSRLTAQEVLDHPWIQNAKKAPNVSLGETVKARLKQFSVMNKLKKRALRVIAEHLSVEEVAGIKQGFDLMDTNKQGKINLVELKAGLQKLGHQIPDADL…	ATGGGTAATTGCTGTGCCACACCCTCCACCACTGATTCTGAGAAGAAAAAAGGGAAAAACAAACCGAACCCGTTCTCATTAGACTACGGTGGGTCTAATCCATCAGGAACTGGCGGATATAAAACCACTGTGTTAGAAAACCCAACCGGACATGAGATCGAGAAAACATATGTTCTTGGTAAAGAAATGGGTAGAGGCGAATTTGGGATTACTTACATGTGTACCGATAAATCCACCGGTGAAGTTTTCGCCTGCAAATCGATATCAAAAAAGAAGCTTAGAACCAGAGTCGACGTTGAAGACGTGAAGAGAGAAGTTGAAATTATGAAACATATGCCACCACACCCTAATATAGTGAGATTAAAAGATACCTACGAAGATGATAATGCCGTTCATTTG…
evm.model.utg6952.26	TkCPK5	MGNKNAAPAPAKAGFFESILGGPKKKTRSRQNTKKSKKSTKGSDISEVSSGGSHHGSILQTKTGNMKDHYTLGRELGQGQFGTTFLCMEKGTGKEFACKSIAKRKLVMEEEIEDVRREIQIMHHMAGHPNVISIVGAYEDAVAVYVIMELCEGGELFDRIIERGHYTEKKAADLSRVIVGVVDACHSLGVIHRDLKPENFLFFSEDEDSLLKSIDFGLSVFFKPGEMFYDTVGSAYYMAPEVLRKKYDEKCDVWSAGVIIYILLCGVPPFWDEMEAGIYQQVLNGELDLESDPWPSISESAKDLIRGMLVRNTKKRMTASQVLNHPWIQADGVAPDKPLDTAVLSRLKQFSAMNKIKKIAIKVIAESLSEEEIAGLKEMFKMMDTDGSGQITLEELKEG…	ATGGGAAACAAAAACGCTGCTCCTGCTCCCGCAAAAGCTGGATTTTTCGAATCAATTCTAGGGGGGCCTAAGAAGAAAACCCGGTCACGGCAGAACACTAAGAAAAGTAAGAAGAGTACCAAGGGGTCGGACATATCGGAAGTCTCTAGCGGCGGATCTCATCATGGATCCATATTGCAAACGAAAACAGGGAACATGAAGGATCACTACACATTGGGTAGGGAATTAGGGCAAGGCCAATTTGGGACGACGTTTCTATGCATGGAAAAAGGCACCGGGAAGGAATTCGCCTGTAAATCGATCGCGAAGAGGAAGTTAGTAATGGAAGAGGAGATAGAGGATGTTCGAAGGGAAATACAGATAATGCACCACATGGCAGGCCACCCAAATGTGATTTCC…
evm.model.utg4678.17	TkCPK6	MGNLCGFFGSIWHSLWWSKSPNYIQYEKQRARNQHHDGLKHNKVTKPVQNTPPHIVIIPNEDPKLASQQTKSTQKNATSNPHHKRQSTAGLLVDQVLKKNNGNLRDHYAVGSKLGHGQFGTTSICIEKKTGKQFACKSISKRKLVTDDELEDVRREVEVMHHLSGNPNVVSIEGAYEDGYEVHLVMELCNGGELFDRISKKGHYSERKAADLLKTIASVIEACHSLGVIHRDLKPENFLFVDKDEDSVLKAIDFGLSVFFKPGEIFTDLVGSPYYVAPEVLQRFYGPEIDIWSAGVILYVLLSETEDDVFREILGGEIDFSFDPWPVISTSAKDLIKKMLLRDRIKRITAHEVLCHPWISVDGVAPDKPLDPAVLTRLTQFSAMNKLKKMALRVIASKL…	ATGGGGAATTTATGTGGATTCTTTGGATCAATATGGCATTCATTATGGTGGTCCAAATCACCAAATTATATCCAATACGAAAAGCAAAGAGCAAGAAACCAACACCATGATGGACTCAAACATAATAAAGTTACCAAACCTGTCCAAAATACCCCTCCACATATAGTAATCATACCCAATGAAGACCCTAAATTAGCAAGCCAACAAACCAAATCAACACAGAAAAATGCAACAAGTAATCCACACCATAAGAGACAGTCAACTGCAGGACTTTTAGTTGACCAAGTCTTGAAAAAGAATAATGGAAATCTGAGAGATCACTATGCGGTAGGTTCAAAACTAGGACATGGACAATTTGGTACAACTTCCATTTGCATAGAAAAGAAAACCGGGAAACAA…
evm.model.utg7183.17	TkCPK7	MGNCCSLIHARRKHGDPESKQALKGDNKPQEEKKNTTTAPPKPVTASSATTAAQPPKNGNNKSGSGTVLGRPMEDIRTLYTIGKELGRGQFGVTHLCTCKQTGKQLACKTIAKRKLANKEDIEDVRREVQIMHHLAGQPNIVELKGAFEDKHSVHLVMELCAGGELFDRIIAKGHYTERAAASLLRTIVRIIHTCHSMGVIHRDLKPENFLLQSTDEDAPLLATDFGLSVFYKQGEVFKDIVGSAYYIAPEVLKRKYGPEVDIWSIGVMLYILLSGVPPFWAESEHGIFNAILRGHIDFTSDPWPSISHPAKDLVKKMLTADPKHRLTAQQVLSHPWIKEDGEAPDKPLDNAVLGRLKQFRAMNQFKKVALRVIAGCLSEEEIMGLKKMFKGMDSDNSG…	ATGGGGAACTGTTGTTCCCTAATTCACGCCAGAAGAAAACATGGAGACCCTGAATCCAAGCAAGCCCTAAAAGGAGACAACAAACCGCAAGAAGAAAAGAAAAACACAACCACCGCCCCCCCAAAACCCGTCACCGCCTCATCCGCCACCACAGCTGCTCAGCCACCGAAGAATGGCAACAACAAATCCGGTAGCGGGACGGTTTTGGGGCGTCCAATGGAAGACATTCGAACTCTCTACACCATCGGGAAGGAGCTTGGGAGGGGTCAATTTGGCGTTACGCATTTGTGCACATGTAAACAGACGGGGAAACAACTTGCGTGCAAAACAATAGCGAAGAGGAAACTTGCGAATAAAGAAGACATTGAGGATGTGAGGAGGGAAGTACAGATCATGCAT…
evm.model.utg4084.8	TkCPK8	MGNCCRSPASVAREDVKSSNYSGHDHHNKKDKTNAGNAKKAPIAVLTDVSKENIEEKYMLDRELGRGEFGVTYLCIDRSSRELLACKSISKRKLRTAVDVDDVRREVAIMKHLPENSSIVTLREACEDENAVHLVMELCEGGELFDRIVARGHYTERAAAAVTRTIVEVVQLCHKHGVIHRDLKPENFLFANKKENSPLKAIDFGLSIFFKPGERFSEIVGSPYYMAPEVLKRNYGPEIDIWSAGVILYILLCGVPPFWAESEQGVAQAILRGVIDFKREPWPSVSEGAKSLVKQMLEPDPKLRLTAKQVLEHSWLTNAKKAPNVPLGDVVKARLKQFSMMNRFKRKALRVIADFLSNEEVEDIKETFKKIDTDDDGIVTIQELKTGLQKFNTQLAESE…	ATGGGGAATTGTTGCAGATCTCCAGCGTCTGTAGCCAGGGAAGATGTGAAGTCTTCAAACTACTCTGGTCATGACCATCACAACAAGAAGGACAAGACTAACGCTGGGAACGCTAAGAAGGCGCCGATCGCTGTCCTCACTGATGTGTCGAAGGAAAATATCGAAGAGAAGTATATGTTAGATAGGGAACTTGGACGCGGAGAATTTGGAGTGACTTACCTGTGTATAGATCGAAGCTCGAGGGAATTGTTAGCCTGTAAGTCGATTTCGAAGCGGAAGCTACGAACGGCCGTGGATGTGGACGATGTGAGAAGAGAAGTCGCGATCATGAAGCACTTGCCGGAGAACTCGAGTATTGTGACGCTGAGAGAGGCTTGTGAGGACGAGAATGCGGTGCAT…
evm.model.utg3006.20	TkCPK9	MGGCMSIANASYLRRSIVQPIKPEERKPPKFIRPARVLKDSAGNAIFKHYRFGKELGRGEFGVTYECQNIETGEKVACKKMSKSRLIAEIDVEDVRREVTIMRHMPVHPNIVSYKDVYEDKDAIYLLMELCEGGELFDRIVAKGHYTERAAALVIKTIVEVVQVCHTHGVMHRDLKPENFLYAHEGENAPLKAIDFGLSVSFEHGQRFREVVGSPYYMAPEVLKRCYGEEIDVWSAGVILYILLCGVPPFWAETEEGIAQAIIKGDLNFQRDPWPRVSEDAINLIKGMLDLNPCDRLTVEEVLENKWIQNAHKVPNIPLGEHVRARIQQFSLMNKFKKKVIRVVAENLPDEQVHGLKQMFDDMDKDKNGSLTFDELKDGLCTIGEQPLADPDVQMLMEA…	ATGGGGGGTTGCATGTCTATTGCAAACGCAAGTTACTTAAGGAGATCCATTGTCCAACCTATAAAACCAGAAGAGCGCAAACCCCCAAAATTCATACGCCCTGCTCGCGTCCTCAAAGACTCTGCGGGAAACGCCATTTTCAAGCATTACAGATTTGGAAAAGAGCTCGGAAGGGGGGAATTTGGGGTGACGTACGAATGTCAGAATATCGAAACAGGGGAGAAAGTGGCGTGCAAGAAGATGTCAAAAAGCAGGTTGATTGCGGAAATTGATGTCGAGGATGTGAGAAGAGAGGTGACGATTATGAGACATATGCCTGTGCACCCTAACATTGTGAGTTACAAAGATGTTTATGAAGATAAAGACGCAATTTATTTACTCATGGAGCTTTGTGAAGGT…
evm.model.utg3291.17	TkCPK10	MGNCCITPNKPTAAKNKKLNAFSESYSTKPRPEPEPKIHVLKSPTGHNISQKYNLGRELGRGEFGTTYLCTDLETGERFACKSILKKKLRTSIDVEDVRREVEIMKHLPKHDNIVTLKDSYEDENAVHIVMELCEGGELFDRIVARGHYTERAAAAIMKTIVEVVQICHTHGVMHRDLKPENFLFANKKETAALKTIDFGLSIFFKPGEVFKEIVGSPWYMAPEVLKRNYGPEIDVWSAGVILYILLCGVPPFWAETEQGIAQAIIKSVFDFKRDPWPKVSDNAKDLVKKMLDPDPKSRFTAQQVLEHPWLLNAKTAPNVSLGEVVRARLKQFSVMNKLKKRALRVIAEHLSIGEVADIKETFDMMDLGKNGKINFEELRNGLYKLGNQMNDADIQILL…	ATGGGAAACTGCTGTATCACCCCCAATAAACCCACCGCCGCCAAAAACAAAAAACTAAACGCGTTTTCAGAATCCTACAGCACCAAACCCCGACCCGAACCCGAACCCAAAATCCACGTCTTAAAAAGCCCAACGGGCCACAACATATCCCAAAAATACAATCTCGGACGCGAATTAGGAAGGGGCGAATTCGGAACAACGTATTTATGCACCGATTTGGAAACGGGCGAAAGATTTGCGTGCAAATCGATCTTGAAAAAGAAGCTGAGAACATCGATTGATGTCGAGGATGTGAGGAGGGAAGTCGAGATCATGAAGCATTTGCCAAAACATGATAATATCGTGACATTGAAGGACAGTTATGAGGATGAGAATGCGGTTCATATAGTGATGGAGTTG…
evm.model.utg5070.8	TkCPK11	MGNCCSLIHARRKHGDPESKQALKGDNKPQEEKKNTTTAPPKPVTATTAAQPPKNGNNKSGSGTVLGRPMEDIRTLYTIGKELGRGQFGVTHLCTCKQTGKQLACKTIAKRKLANKEDIEDVRREVQIMHHLAGQPNIVELKGAFEDKHSVHLVMELCAGGELFDRIIAKGHYTERAAASLLRTIVRIIHTCHSMGVIHRDLKPENFLLQSTDEDAPLLATDFGLSVFYKQGEVFKDIVGSAYYIAPEVLKRKYGPEVDIWSIGVMLYILLSGVPPFWAESEHGIFNAILRGHIDFTSDPWPSISHPAKDLVKKMLTADPKHRLTAQQVLSHPWIKEDGEAPDKPLDNAVLGRLKQFRAMNQFKKVALRVIAGCLSEEEIMGLKKMFKGMDSDNSGTIT…	ATGGGGAACTGTTGTTCCCTAATTCACGCCAGAAGAAAACATGGAGACCCTGAATCCAAGCAAGCCCTAAAAGGAGACAACAAACCGCAAGAAGAAAAGAAAAACACAACCACCGCCCCCCCAAAACCCGTCACCGCCACCACAGCTGCTCAACCACCGAAGAATGGCAACAACAAATCCGGTAGCGGGACGGTTTTGGGGCGTCCAATGGAAGACATTCGAACTCTCTACACCATCGGGAAGGAGCTTGGGAGGGGTCAATTTGGCGTTACGCATTTGTGCACATGTAAACAGACGGGGAAACAACTTGCGTGCAAAACAATAGCGAAGAGGAAACTTGCGAATAAAGAAGACATTGAGGATGTGAGGAGGGAAGTACAGATCATGCATCATTTGGCT…
evm.model.utg13993.19	TkCPK12	MGNTCVGPNITKNGFIQSVSAAMWRTPADSSPPTPKGEQSNHNKQPESPLPVQNKPPEQITIPKPEKKQEHHQQQPVKPKKAPQMKRVSSAGLRTDSVLQRKTGSLKEFFTLGKKLGQGQFGTTFLCIEKATGEQYACKSIAKRKLLTDEDVEDVRREIQIMHHLAGHPNVIAIKGAYEDAVAVHVVMELCAGGELFDRIIQRGHYTEKKASELTRTIVGVVETCHSLGVMHRDLKPENFLLVDKKEDALLKTIDFGLSVFFKPGESFNDVVGSPYYVAPEVLRKRYGPEADVWSAGVIVYILLSGVPPFWAETEQGIFEQVLQGDLDFSSDPWPSISESAKDIVRRMLVRDPKKRITAHEVLCHPWVQVDGVAPDKPLDSAVLSRMKQFSAMNKLKKM…	ATGGGTAACACTTGTGTTGGACCAAATATCACAAAAAATGGATTCATCCAATCCGTTTCAGCTGCAATGTGGCGCACCCCAGCTGATTCCTCCCCACCTACTCCAAAAGGCGAACAATCAAACCACAACAAACAACCCGAATCACCATTACCCGTTCAAAACAAACCACCCGAACAAATCACAATCCCAAAACCCGAAAAGAAACAAGAACACCATCAACAACAACCTGTAAAACCCAAAAAAGCCCCTCAAATGAAACGGGTATCAAGTGCAGGCCTTCGAACCGATTCAGTCCTACAAAGAAAAACCGGAAGCTTAAAAGAATTCTTCACATTAGGAAAGAAACTAGGACAAGGGCAATTTGGTACAACTTTTCTATGCATAGAAAAAGCAACAGGC…
evm.model.utg3502.17	TkCPK13	MGNNCVQGPQRTGFFSSVTAAVWKNRPPANSLPPPNSNDPSTQNKNNNNANDKKPDDPSHKESEKPRDVQSTPPGAVKMSEQEAAKSGDKAKVTDDKARAQDKPKAATNFKRVQSMGLKDSVLQRRTGNMKEVYSMGKKLGQGQFGTTFLCTEKESGKEFACKSIAKRKLTTKEDVEDVRREIQIMHHLAGHPNVINIVGAYEDAVAVHVVMELCAGGELFDRIIQRGHYTEKKAAELARIIVGVVESCHSLGVMHRDLKPENFLFVNEHEEAPLKTIDFGLSMFFKPGEMFTDMVGSPYYVAPEVLRKFYSQECDIWSAGVIIYILLCGVPPFWDETEQGIFEQVLKGDLDFNSEPWPSISESAKDLVKRMLVRDPKRRLTAPEVLQHPWVQDNGVAP…	ATGGGAAATAATTGCGTGCAGGGGCCCCAGCGTACTGGCTTTTTTTCATCTGTTACAGCAGCAGTCTGGAAAAACCGGCCACCGGCGAACTCTCTTCCCCCTCCCAATTCCAACGATCCGTCCACCCAAAACAAGAACAACAACAATGCCAACGACAAGAAACCAGATGATCCGAGTCACAAGGAATCTGAAAAACCACGAGATGTGCAAAGTACCCCGCCAGGTGCTGTTAAAATGTCAGAACAGGAGGCGGCTAAATCTGGTGATAAAGCCAAGGTAACGGATGATAAAGCTCGCGCCCAGGACAAACCCAAGGCAGCAACTAATTTCAAACGCGTGCAGAGTATGGGACTTAAGGATTCCGTATTGCAAAGGAGAACAGGCAACATGAAGGAGGTT…
evm.model.utg2076.11	TkCPK14	MGNCIKGLCWRRSQPPNRNGPDSANKQIKDPPPPQHTPPQQETITQHPPPQSEPPLEKPTEQQQDVIKIDKKPSRKVSIANPQPKHTQSVKKPQEVKRMLSAGLQNRVLKTKTGNLKDLYLLGKKLGNGQFGTTYLCKEKSTNKEFACKAIAKRKLVTDEDVEDVRREIEIMHHISGHPNVVSIKGAYEDAVSVYLVMELCGGGELFDRIIEKGHYSERKAADLAKVIVSVIEACHSNGVMHRDLKPENFLFVDNSEDSLMKSIDFGLSTFFKPGQVFTDVVGSPYYVAPEVLQKNYGQEADIWSAGVIIYVLLCGVPPFWAESENDIFEEVLNGKVDFSIDPWPKISESGKDLVKKMLVRDRKKRITAHEVLCHPWISVDGVAPDKPLDSVVLTHLTR…	ATGGGAAATTGCATAAAGGGTTTATGCTGGCGTCGATCACAGCCTCCAAATCGAAATGGACCAGATTCGGCGAACAAACAAATCAAAGATCCTCCACCTCCGCAACATACACCGCCACAACAGGAGACAATAACTCAACATCCACCGCCACAATCAGAACCACCACTAGAAAAACCGACTGAACAACAACAAGATGTAATCAAGATAGACAAAAAGCCATCCAGAAAGGTCTCAATAGCAAACCCACAACCCAAACACACCCAATCCGTCAAAAAGCCACAAGAAGTCAAACGAATGTTAAGTGCGGGTCTTCAAAACCGGGTCCTAAAAACCAAAACCGGAAATTTAAAAGATTTATATCTATTAGGTAAAAAGCTAGGAAACGGTCAATTCGGTACA…
evm.model.utg3305.18	TkCPK15	MGGCMSIANASYLRRSIVQPIKPEERKPPKFIRPARVLKDSAGNAIFKHYRFGKELGRGEFGVTYECQNIETGEKVACKKMSKSRLIAEIDVEDVRREVTIMRHMPVHPNIVSYKDVYEDKDAIYLLMELCEGGELFDRIVAKGHYTERAAALVIKTIVEVVQVCHTHGVMHRDLKPENFLYAHEGENAPLKAIDFGLSVSFEHGQRFREVVGSPYYMAPEVLKRCYGEEIDVWSAGVILYILLCGVPPFWAETEEGIAQAIIKGDLNFQRDPWPRVSEDAINLIKGMLDQNPCDRLTVEEVLENKWIQNAHKVPNIPLGEHVRARIQQFSLMNKFKKKVIRVVAENLPDEQVHGLKQMFDDMDKDKNGSLTFDELKDGLCTIGEQPLADPDVQMLMEA…	ATGGGGGGTTGCATGTCTATTGCAAACGCAAGTTACTTAAGGAGATCCATTGTCCAACCTATAAAACCAGAAGAGCGCAAACCCCCAAAATTCATACGCCCTGCTCGCGTCCTCAAAGACTCTGCGGGAAACGCCATTTTCAAGCATTACAGATTTGGAAAAGAGCTCGGAAGGGGGGAATTTGGGGTGACGTACGAATGTCAGAATATCGAAACAGGGGAGAAAGTGGCGTGCAAGAAGATGTCAAAAAGCAGGTTGATTGCGGAAATTGATGTCGAGGATGTGAGAAGAGAGGTGACGATTATGAGACATATGCCTGTGCACCCTAACATTGTGAGTTACAAAGATGTTTATGAAGATAAAGACGCAATTTATTTACTCATGGAGCTTTGTGAAGGT…
evm.model.utg1815.9	TkCPK16	MGGCMSIANKKQIKRTKNNVKPVTSLDHDCETPKLHLSTSKLRRPAHVLRESSGSDILRCYRFGKELGRGEFGVTYECQDKVSGENVACKKISKSRLRTEVDIEDVRREVEIMRHLPPHPNIVRYKDVFEDKEAIYLVMEHCEGGELFDRIVREGHYTERAAALATKTIVEVVQVCHKHGVIHRDLKPENFLYANRSENAPLKAIDFGLSIFFKPEHRFKEIVGSPYYMAPEVLRRNYGAEVDVWSAGVILYILLCGVPPFWAETEEGIAHAIIKGDLNFRRDPWPRVSEDAKNLVKGMLEPNPHKRLKVEQVLGSNWIQNADKAPNIPLGEDVRSRLQQFSLMNKFKKKVIRLVAENLPDEQMDGLKKMFHEMDKDKNGALTFEELKDGLRSIGDHPV…	ATGGGGGGTTGCATGTCCATTGCCAACAAAAAACAAATCAAGAGGACCAAAAACAATGTCAAACCTGTAACCTCACTAGATCATGATTGTGAAACCCCTAAATTACATCTCTCCACCTCCAAACTCCGGCGACCGGCACACGTACTCCGGGAATCCTCCGGCAGCGATATTCTCCGGTGTTACCGCTTTGGGAAAGAGCTCGGAAGAGGTGAGTTTGGGGTGACATATGAATGTCAAGATAAGGTGAGCGGGGAGAACGTTGCATGTAAGAAGATATCAAAGAGCAGATTGAGGACAGAGGTTGACATTGAAGACGTTAGGAGGGAGGTTGAGATTATGAGACATTTGCCACCACACCCTAATATTGTGAGGTACAAAGATGTGTTCGAGGACAAAGAG…
evm.model.utg17052.16	TkCPK17	MGNCCVTGDAARRKEKKKRRRGNHKPNPFSVDYHNPSASQNNENVFFVLRDPTGHDISQRYNLGRELGRGEFGVTYLCTDLGTGERLACKCISKRKLRTTVDIEDVRREVEIMKHLPKHPNIVTMRDTYEDNDAVHIVMELCEGGELFDRIVARGRYTERAAASIMRKIVEIVQMCHSHGVMHRDLKPENFLFGNKKESAPLKAIDFGLSVFFKPGEVFNEIVGSPYYMAPEVLKRNYGPEVDVWSSGVILYILLCGVPPFWAETEQGVAQAIIRSVINFKRDPWPKVSENAKDLVKKMLDPDQKRRLTAQQVLDHPWLLNSKKAPNVALGDAVKSRLKQFSVMNKLKKRALRVVADHLSMEEVAGIKEEFKMIDTGNKGNINIDDLKIGLQKLGHQVN…	ATGGGAAATTGCTGTGTTACCGGTGATGCCGCTCGTAGAAAGGAGAAGAAGAAGAGGAGGAGGGGAAATCACAAACCGAATCCTTTCTCAGTCGACTACCACAACCCATCTGCATCTCAAAACAATGAAAACGTTTTCTTCGTATTACGAGATCCCACAGGTCACGACATTTCACAGCGCTACAATCTAGGTCGAGAGCTGGGAAGAGGCGAATTCGGGGTAACATATCTGTGTACGGATTTAGGTACCGGCGAACGATTAGCCTGCAAATGCATATCAAAACGGAAGCTTAGAACAACAGTTGATATCGAGGATGTGAGGAGAGAAGTTGAAATCATGAAGCATTTGCCTAAACACCCAAATATCGTCACAATGCGAGACACCTACGAGGATAACGAT…
evm.model.utg920.11	TkCPK18	MGACLSTTKISGSNSTTADRRRTETATGKHNVKSDTPTEIHRNQHQKHKTQQQNNNKNKRKERSSSKNGVIPCGKTTDFGYLKDFDSTYSIGKLLGHGQFGYTYVAIDKANGDRVAVKKIDKNKMILPIAVEDVKREVKILQALSGHENVVQFHNAYEDSSYVYIVMELCEGGELLDRILGKKDSRYSEKDAAIVVRQMLKVAAECHLHGLVHRDMKPENFLFKSKKDDSHLKATDFGLSDFIRPGRKFTDIVGSAYYVAPEVLKRKSGPESDVWSIGVITYILLCGRRPFWDKTEDGIFKEVLKNKPDFKRKPWPNISASAKDLIKKLLVKDPRARFTAAQALSHPWVREDGNASEIPLDISVLSNMRKFVKYSRLKQFALRALASTLDEDEISDLKD…	ATGGGTGCCTGTTTGTCAACCACTAAGATCAGTGGCTCCAACAGCACCACCGCCGATCGCCGCCGGACAGAAACTGCCACCGGCAAGCATAATGTCAAATCCGATACACCCACAGAGATCCACAGGAATCAACACCAAAAACACAAGACCCAACAGCAGAACAATAACAAAAACAAGAGGAAAGAAAGGTCGTCTTCAAAAAATGGAGTGATTCCATGTGGGAAAACAACCGATTTTGGGTACCTTAAGGATTTTGATAGTACCTATTCAATTGGGAAATTGTTAGGTCATGGTCAATTTGGGTACACCTACGTTGCTATAGATAAAGCTAACGGAGATCGTGTTGCTGTCAAGAAAATCGACAAAAATAAGATGATCCTTCCGATTGCTGTGGAAGAT…
evm.model.utg9133.10	TkCPK19	MGNCCAVPSTTDTEFEKKKGKNKPNPFSLDNGGSIPSGNGYKSYVLENPTGHEIEETYVLGKELGRGEFGVTYMCTDKSTGEIFACKSISKKKLRTRVDIEDVRREVEIMKHMPSHPNIVCLKDTYEDDSAVHLVMEVCEGGELFDRIVARGHYTERAAAGVTRTIVEVIQMCHKHGVMHRDLKPENFLFANKKETAALKAIDFGLSVFFKPGERFNEIVGSPYYMAPEVLKRNYGPEVDVWSAGVILYILLCGVPPFWAETEQGVAQAIIRSVVDFKRDPWPKVSDAAKDLVKKMLNPDPKLRLTAQEVLDHPWIQNAKKAPNVNLGETVKARLKQFSVMNKLKKRALRVIAEHLSAEEVAGIKQGFDLMDTSKQGKINIVELKAGLQKLGQQIPDAD…	ATGGGTAATTGCTGTGCTGTACCCTCTACCACCGATACTGAGTTCGAGAAGAAAAAGGGGAAGAACAAACCGAACCCGTTTTCTCTAGACAATGGTGGTTCAATTCCATCTGGTAATGGATATAAATCGTATGTGTTAGAAAACCCAACAGGACATGAAATTGAGGAAACGTATGTTCTTGGTAAGGAGCTGGGTAGAGGAGAATTCGGCGTTACTTACATGTGTACCGATAAGTCAACTGGTGAAATTTTTGCCTGTAAATCAATATCCAAAAAGAAGTTGCGAACTAGGGTTGATATCGAGGATGTTAGGAGAGAAGTCGAGATCATGAAACATATGCCTTCTCACCCAAATATCGTCTGCTTAAAGGACACATATGAAGACGATAGTGCCGTTCAT…
evm.model.utg3835.1	TkCPK20	MGNVCVSCYSKDGFFQSISHPYWWSRSPDLIYYKDGEFSKQPPSIEKDPKATVTVPIQKTPPRLVIIPKNDTKPPPPILSYQEIKIDIKQSEKATSNVKNQNNVKRMLSAGLQADKVLKTKTGHLKEYYNLGQKLGHGQFGTTFLCIEKTTGKEFACKSIAKRKLLTDDDVEDVRREIEIMHHLSGHPNVVSIQGAYEDSVAVHLVMELCAGGELFDRITKKGHYSERKAADLARTIVGVIEACHSLGVMHRDLKPENFLFVDEPEDSPLKTIDFGLSVFFKPGEKFMDVVGSPYYVAPEVLLKNYGPEADIWSAGVILYILLCGVPPFWGESENDIFEEVLRGKLDFTSDPWPSISESAKDLVRKMLIRDPKRRITAHGVLCHPWISEDGVAPDKPLD…	ATGGGGAATGTATGTGTATCATGTTACTCAAAGGATGGATTCTTCCAATCAATTTCACATCCATACTGGTGGTCTCGATCACCGGATTTGATCTATTACAAAGATGGAGAATTCAGCAAACAACCACCATCAATAGAAAAAGATCCGAAAGCTACTGTTACTGTCCCAATTCAGAAAACACCTCCGCGATTAGTAATCATACCCAAAAACGACACTAAACCACCGCCGCCCATACTTTCCTACCAAGAAATCAAAATAGACATAAAGCAATCCGAAAAGGCAACATCAAACGTCAAAAATCAAAACAACGTGAAACGAATGTTGAGTGCAGGCCTACAAGCCGACAAAGTGTTGAAAACGAAAACAGGGCATCTAAAAGAGTACTACAATTTGGGCCAG…
evm.model.utg3595.4	TkCPK21	MGNCCRSPAAVAREDVKSSNFSGHDHTNKKDKANGKKAPIDVLTDISKENIEEKYMVDRELGRGEFGVTYLCIDRSSRELLACKSISKRKLRTAVDVDDVRREVAIMKHLPENSSIVTLREACEDENAVHLVMELCEGGELFDRIVARGHYTERAAAAVTRTMVEVVQLCHKHGVIHRDLKPENFLFANKKENSPLKAIDFGLSIFFKPGEKFSEIVGSPYYMAPEVLKRSYGPEIDIWSAGVILYILLCGVPPFWAESEQGVAQAILRGLIDFKREPWPSVSEGAKNLVQQMLEPDPKLRLTAMQVLEHPWLQNAKKAPNVPLGDVVKSRLKQFSMMNRFKRKALRVIADFLSNEEVEDIKETFKKIDTDDDGIITIEELKTGLQKLNTQLAESEVQL…	ATGGGAAACTGTTGCAGATCTCCGGCGGCGGTAGCCAGGGAGGATGTCAAGTCATCGAACTTTTCCGGACACGATCATACCAACAAGAAGGACAAGGCGAACGGGAAGAAGGCGCCGATCGATGTCTTGACTGATATATCCAAAGAAAATATTGAAGAGAAGTATATGGTGGATAGGGAACTTGGTCGCGGTGAATTTGGAGTTACTTACTTGTGTATAGATCGGAGCTCGAGGGAGTTGCTTGCTTGCAAGTCGATTTCGAAGAGGAAGCTACGTACGGCGGTCGATGTGGATGATGTGAGGAGGGAGGTAGCGATCATGAAGCACTTGCCGGAGAATTCGAGTATCGTGACGTTACGAGAGGCTTGCGAGGATGAGAATGCTGTGCATTTGGTGATG…
evm.model.utg14496.2	TkCPK22	MGGCFSKKTRHTSNSNGYGSSKQQNYHPVNEKPTSNYTHETHHRQPPPPPPPQQTTQPPNPAPPPPNPRPTQASDPNTILGKPFEDIRRHYTLGKELGRGQFGVTYLCTETSSGHTYACKSILKRKLASKNDKEDIKREIQIMQHLSGQPNIVEFKGTYEDRQSVHLVMELCAGGELFDRIIAQGHYTEKAAATICRQIVNVVHVCHFMGVMHRDLKPENFLLSSKDENSMLKATDFGLSVFIEEGKVHRDIVGSAYYVAPEVLRRSYGKEIDIWSAGVMLYILLSGVPPFWAETEKGIFDAILEGEIDFESQPWPSISKSAKDLVRKMLTQDPRKRITSAQVLEHPWLREGGEALDKPIDSAVLSRMKQFRAMNKLKKLALKVIAESMSEEEIKGLKA…	ATGGGCGGCTGTTTTAGTAAGAAGACTCGCCATACCTCAAATTCCAATGGCTATGGATCTTCTAAACAACAAAATTACCACCCAGTTAACGAAAAACCCACCTCAAACTACACTCACGAAACCCATCATCGCCAGCCGCCACCGCCGCCGCCGCCACAACAAACAACACAACCACCTAACCCAGCACCACCACCTCCAAACCCTAGACCCACCCAGGCTTCCGACCCCAACACCATTCTCGGGAAGCCATTCGAGGACATAAGACGACACTACACACTCGGAAAAGAATTAGGCAGAGGTCAATTCGGCGTAACTTATCTCTGTACTGAAACCTCCTCCGGCCATACCTACGCGTGTAAATCAATCCTGAAACGGAAGCTCGCAAGCAAGAACGACAAA…
evm.model.utg2810.6	TkCPK23	MKKPTTNVHPHETPNLRDHYTIGNKLGQGQFGTTYLCTDKSTGTDYACKSIPKRKLLCKDDYDDVWREIQIMHHLSENPCVVRIKGTYEDNVFVHLVMELCTGGELLDRIVDKGWCSERQAAKFIKTVVEVVVACHSMGVMHRDLKPENFLFDSREKNAQLKAIDFGLSIFYKPGEYLCDVVGSPYYVAPEVLHKHYGPEIDVWSAGVILYILLCGIPPFWAETDSGIFKTILTGELDFESEPWPHITDEAKDLIKKMLDRNPEQRITSHQVLCHPWIMDDQVAPDKPLDSTVVSRLKQFSAMNKLKKMALRVIAERLSEEEIGGLKQLFKTIDTDHSGTITLKELQEGLTGIGNNLMESEIMELMNAVDTDNSGTIDYSEFLAATLHLNKTQREENLL…	ATGAAGAAACCAACCACCAACGTCCACCCACACGAAACCCCAAACCTAAGAGACCATTACACAATCGGAAACAAGCTTGGCCAAGGCCAATTCGGCACCACCTATCTCTGCACTGACAAATCCACGGGAACCGATTACGCTTGTAAATCCATCCCCAAAAGGAAACTCTTATGCAAAGACGATTACGATGACGTATGGAGGGAGATTCAAATAATGCATCATTTATCCGAAAACCCATGTGTTGTACGAATCAAAGGGACGTATGAGGACAATGTGTTTGTTCATTTGGTCATGGAGCTTTGTACGGGTGGCGAGCTTTTGGACCGGATTGTTGATAAAGGGTGGTGCAGTGAACGACAGGCGGCGAAGTTTATAAAGACGGTTGTTGAGGTGGTGGTG…
evm.model.utg23159.8	TkCPK24	MSSSSTSTSTSTQPTKPPILKKPILPPSSNPKPNWVLKQKTPILQQLYTIGRKLGQGQFGTTHLCTEKSTGIPYACKSIPKKKLICREDYEDVLKEIQIMHHLSEHTNVVRIKGTYEDALYVHIVMELCAGGELFDRIVQKGQYSEREAAKLIKTIVGVVEACHSLGVMHRDLKPENFLFSTTHEDATLKATDFGLSVFYKPGETFSDVVGSPYYVAPEVLRKHYGPESDVWSAGVILYILLSGVPPFWAETEMGIFRQILQAKLDFESEPWPTITDSAKDLLTKMLDRNPKKRLTAHEVLCHPWIVDDKMAPDKPLDSAVLSRLKQFSAMNKLKKMALRVIAERLSEEEIGGLKELFKMIDTDNSGTITFEELKEGLKRVGSELMESEIKDLMDAADI…	ATGTCGTCTTCATCAACTTCAACATCGACTTCAACACAACCCACAAAACCCCCAATTTTGAAGAAACCAATCCTACCACCATCATCGAACCCGAAACCTAACTGGGTACTCAAGCAAAAAACCCCAATCCTTCAACAGTTGTACACAATCGGAAGAAAATTAGGACAAGGACAGTTCGGTACAACCCATCTATGCACAGAGAAATCCACAGGCATTCCTTACGCCTGCAAATCGATACCCAAGAAGAAACTCATATGCAGAGAGGATTACGAAGATGTTTTGAAAGAGATTCAGATAATGCACCATTTATCTGAGCATACGAACGTTGTGAGGATCAAAGGGACTTACGAGGATGCTTTATATGTTCATATCGTCATGGAGTTATGCGCGGGTGGAGAG…
evm.model.utg9160.7	TkCPK25	MGNCTTCLRPDDPKPKHYQPPPTPQGKKKHRPNPYAESPVPIRVLNDFGQLAHHRTRISDKYILGRELGRGEFGVTYLCTDRETKQAFACKSISKKKLRTAVDVEDVRREVAIMSTLPEHPNIVKLRATYEDHEAVHLVMELCEGGELFDRIVARGHYSERAAAGIAKTVAEVVKMCHENGVIHRDLKPENFLFANKKENSALKAIDFGLSVFFKPGQKFSEIVGSPYYMAPEVLRRNYGPEVDIWSAGVILYILLCGVPPFWAETEQGVALSILRGVIDFKREPWPQISENAKSLVKQMLEPDPKKRLTAQQVLEHPWVLNEKKASNVPLGDIVRTRLKQFSIMNRFKKKALRVIAEHLSIEEVEVIRDMFKLMDSDGDGKVTFDELRAGLKKVGSQL…	ATGGGCAACTGCACCACCTGTCTAAGACCCGATGATCCGAAACCCAAACACTACCAACCACCTCCAACTCCACAGGGCAAGAAAAAACATAGACCCAACCCATACGCCGAATCGCCGGTACCGATCCGGGTGTTGAACGACTTCGGACAACTCGCCCACCACCGGACCCGAATTTCCGACAAGTACATACTGGGTCGTGAACTGGGTCGGGGAGAATTTGGAGTCACGTACCTCTGCACCGATAGAGAAACGAAACAAGCTTTCGCGTGTAAATCAATCTCAAAGAAAAAACTCCGAACCGCTGTCGACGTGGAGGACGTCCGGCGAGAGGTGGCGATTATGTCCACGTTGCCGGAGCACCCAAATATAGTGAAGCTTCGTGCTACATATGAGGATCAT…
evm.model.utg20523.2	TkCPK26	MGNTCRGSLGTKHTQGLNKPEDHSIASQNPSSALSNNSLDYSPTTLISNQLIAQEFSKEPTPKPLPLPKKDATMSRHGTSNQSYYVLGHKTDNIRDVYTLGQKLGQGQFGTTYLCTEIATGIDYACKSISKRKLISKEDLEDVRREIQIMHHLAGHNNIVTIKGAYEDPLYVHIVMELCNGGELFDRIIQRGHYSERKAAELTKIIVGVVEACHSLGVMHRDLKPENFLLVNRDDDFSLKAIDFGLSVFFKPGQIFTDVVGSPYYVAPEVLLKHYGPEADVWTAGVILYILLSGVPPFWAETQQGIFDAVLKGEIDFDSDPWPVISDSAKDLIRKMLCSRPSDRLTAHEVLCHPWICENGVAPDRALDPAVLSRLKQFSAMNKLKKMALRVIAESLSEE…	ATGGGCAATACATGCCGTGGATCTTTAGGAACAAAACACACACAGGGTTTAAATAAGCCCGAAGACCATTCAATCGCTTCTCAAAATCCTTCATCAGCTTTATCCAACAACTCTCTAGATTACTCGCCGACCACCTTAATCTCCAACCAACTCATCGCGCAAGAATTCTCAAAAGAACCCACTCCCAAACCCCTCCCTCTTCCCAAAAAAGACGCCACCATGAGCCGCCACGGAACCTCCAACCAATCCTACTACGTTCTTGGTCATAAAACCGACAACATTCGCGATGTCTACACACTGGGTCAAAAATTAGGTCAAGGTCAATTCGGTACCACCTATTTATGCACCGAAATTGCAACAGGTATAGATTACGCATGTAAATCAATTTCAAAACGGAAG…
evm.model.utg19104.3	TkCPK27	MSRHNTNQPFYVIGHKTANIRDLYTLGQKLGQGQFGTTYLCTENSTNTNYACKSISKRKLISKEDVEDVRREIQIMHHLAGHKNIVTIKGAYEDTLYVHIVMELCNGGELFDRIIQRGQYSECKAAELTKIIVGVVEACHSLSVMHRDLKPENFLLVNRDDDFSLKAIDFGLSVFFKPGQVFKDVVGSPYYVAPEVLKKNYGPEADVWTAGVILYILLSGVPPFWAETQQGIFDAVLKAHIDFDSDPWPLISESGKDLIKKMLCPQPSKRLTAHQVLCHPWICENGVASDRALDPAVLSRLKQFSAMNKLKKMALRVIAESLSEEEIAGLREMFKSMDTDNSGAITFDELKAGLKRFGSTLKDTEIRDLMDAADVDNSGTIDYGEFVTATMHLNKLDRE…	ATGAGCCGCCACAACACCAACCAGCCATTTTACGTCATTGGTCATAAAACCGCCAACATTCGCGATCTTTACACATTAGGTCAAAAACTCGGTCAAGGCCAATTCGGTACAACCTACTTATGCACCGAAAACTCCACAAACACAAACTACGCCTGCAAATCAATTTCAAAACGGAAATTGATTTCCAAAGAGGACGTCGAGGATGTCAGAAGAGAGATTCAAATAATGCACCATTTAGCAGGCCACAAGAACATCGTAACAATAAAGGGGGCATATGAAGATACTCTATACGTTCATATCGTCATGGAGCTTTGTAATGGCGGAGAATTATTTGATAGAATCATTCAAAGAGGACAATATAGTGAATGTAAAGCTGCAGAATTAACAAAAATTATCGTG…
evm.model.utg7922.1	TkCPK28	MGLCSSKSKSGGTYPDAHRPRSVEPKIVYSKSPAPAAQIPARKQHQPPPPSPKRIFKADPNSIIGKPFEDVKQHYTMGKELGRGQFGVTYLCIEKSTGHKYACKSISKKKLVTKSDKDDMRKEIQIMQHLSGQANIVEFKGAYEDKQSVHLVMEVCEGGELFDRIIAEGHYSERAAASICRSIVNVVHVCHFMGVMHRDLKPENFLLSDKSEKALLKATDFGLSVFIQEGKAYRQVVGSAYYVAPEVLTRKYGKEIDIWSAGVMLYILLSGVPPFWAETEKGIFDAVLEGYIDFESDPWPSISTSAKDLVRRMLTQDPKRRITSAQVLEHPWIREDGEASDKPIDSAVLSRMKQFRAMNKLKKLALKVIAENLSTEEIQGLQSMFTNIDTDNSGTITYE…	ATGGGGCTATGCAGTAGCAAAAGCAAGAGTGGAGGGACATACCCAGATGCTCACAGACCAAGATCCGTCGAACCCAAAATAGTTTACAGCAAATCGCCAGCTCCGGCAGCCCAAATTCCGGCGAGAAAGCAACACCAGCCGCCGCCGCCCAGCCCCAAAAGGATATTCAAAGCCGACCCAAACTCAATTATCGGCAAACCATTTGAAGATGTTAAACAACACTACACAATGGGGAAAGAATTGGGTAGAGGTCAATTTGGTGTTACATATCTTTGTATAGAGAAATCAACCGGTCATAAATACGCTTGTAAATCGATATCAAAGAAGAAACTCGTAACGAAAAGCGATAAGGATGATATGAGGAAAGAGATTCAGATTATGCAGCATTTAAGTGGACAG…
evm.model.utg29768.5	TkCPK29	MGSCFSSSKISGSNSNAPSITTTTTTTSTAVVQQPHRRTTRNKNDGGGSNFNSHKTKESNKNQRTQQQGSNNKNKMKNKATSRRQNGVISCGKRTDFGYLKDFDQRYSIGKLLGHGQFGYTYVATDKANGDRVAVKKIDKNKMILPIAVEDVKREVRILQALSGHENVVQFYNAFEDDSYVYIAMELCEGGELLDRILSKKDSRYTEKDAAIVVRQMLKVAAQCHLHGLVHRDMKPENFLFKSPKEDSHLKATDFGLSDFIRPGKKFTDIVGSAYYVAPEVLKRKSGPESDVWSIGVITYILLCGRRPFWDKTEDGIFKEVLRNKPDFRRKPWPTISTSARDFVKKLLVKDPRARLTAAQALSHPWVREGGNASGIPLDISVLSNMRQFVRYSRLKQFA…	ATGGGTAGTTGTTTCTCAAGCAGCAAAATTAGCGGTTCTAACAGCAACGCTCCATCCATAACTACCACCACCACCACCACATCTACCGCCGTCGTACAGCAACCCCACCGGCGAACAACACGCAACAAGAATGATGGAGGTGGGTCTAATTTCAATTCCCATAAAACCAAAGAGAGCAATAAGAATCAGAGGACCCAACAGCAGGGGAGTAACAATAAAAACAAAATGAAGAACAAGGCAACTTCAAGGCGTCAGAATGGAGTGATCTCTTGTGGAAAACGAACGGACTTTGGTTACCTTAAGGATTTTGATCAAAGATATTCGATTGGAAAACTGTTGGGTCATGGTCAATTTGGGTATACATATGTTGCTACCGATAAAGCTAATGGAGATCGAGTT…
evm.model.utg11119.6	TkCPK30	MGNCNGVPATANGGATTTTTTTHTSNSNNPTTPQPQQQSPPKGLTILPASDPAPPRQPPPASVGRVLGRPLEDVRATYTMGRELGRGQFGVTYLVTHKTTHQQFACKSIAMRKLVNKDDIEDVRREVQIMHHLTGHRNIVELKGAYEDRHSVNLIMELCAGGELFDRIIAKGHYSERAAAGLCRQMVTVVHNCHTMGVFHRDLKPENFLFLNTDEDSPLKATDFGLSVFFKPGDVFKDLVGSAYYVAPEVLRRRYGAEADIWSAGVILYILLSGVPPFWGETEQSIFDAVLRGNLDFISDPWPSISSSAKDLVKKMLKSDPKERLTAVEVLNHPWMREDGDAPDKPIDIAVLTRMKQFRAMNKLKKVALKVIAENLSEEEIIGLKEMFKSMDTDNSGTI…	ATGGGCAACTGCAACGGCGTCCCGGCTACCGCCAACGGCGGCGCCACCACCACCACCACCACCACCCACACCTCCAACTCAAACAACCCAACTACACCACAACCACAGCAACAATCTCCACCCAAGGGCCTCACGATCCTTCCCGCATCGGATCCAGCACCTCCTCGCCAACCGCCGCCGGCCAGCGTCGGCCGTGTCCTCGGCCGCCCACTGGAAGATGTTCGCGCAACCTACACAATGGGTCGAGAGCTAGGCCGCGGCCAATTCGGCGTGACGTATCTCGTGACTCATAAAACCACTCACCAACAGTTCGCCTGCAAGTCAATCGCGATGCGTAAGTTAGTTAACAAGGATGACATCGAGGACGTCCGGCGAGAGGTCCAGATCATGCATCACCTC…
evm.model.utg33775.4	TkCPK31	MSRHGTSNQSYYVLGHKTDNIRDVYTLGQKLGQGQFGTTYLCTEIATGIDYACKSISKRKLISKEDLEDVRREIQIMHHLAGHNNIVTIKGAYEDPLYVHIVMELCNGGELFDRIIQRGHYSERKAAELTKIIVGVVEACHSLGVMHRDLKPENFLLVNRDDDFSLKAIDFGLSVFFKPGQIFTDVVGSPYYVAPEVLLKHYGPEADVWTAGVILYILLSGVPPFWAETQQGIFDAVLKGEIDFDSDPWPVISDSAKDLIRKMLCSRPSDRLTAHEVLCHPWICENGVAPDRALDPAVLSRLKQFSAMNKLKKMALRVIAESLSEEEIAGLREMFKAMDTDNSGAITFDELKAGLRKFGSTLKDTEIRDLMDAADVDNSGTIDYGEFVAATIHLNKLER…	ATGAGCCGCCACGGAACCTCCAACCAATCCTACTACGTTCTTGGTCATAAAACCGACAACATTCGCGATGTCTACACACTGGGTCAAAAATTAGGTCAAGGTCAATTCGGTACCACCTATTTATGCACCGAAATTGCAACAGGTATAGATTACGCATGTAAATCAATTTCAAAACGGAAGTTGATTTCGAAAGAGGATTTGGAGGACGTTAGGCGAGAGATTCAGATAATGCACCATTTGGCAGGGCACAATAATATTGTCACCATTAAGGGTGCATATGAGGATCCTTTGTATGTTCATATCGTCATGGAGCTTTGTAATGGCGGAGAGTTGTTTGATCGGATCATTCAAAGGGGACATTATAGTGAGAGAAAAGCTGCTGAGTTGACAAAAATCATT…
evm.model.utg9456.2	TkCPK32	MGNCCATPSTTDTESKKGKSKPNPFSLDYTGPNTSRPTGYKSSVLENPTGHEIEQTYVLGKEMGRGEFGITYMCTNKTTGEVLACKSISKNKLRTRVDIEDVRREVEIMKHMPPHVNIVSLRDTYEDDNAVHLVMELCEGGELFDRIVARGHYTERAAAGVIRTIVEVIQMCHKHGVMHRDLKPENFLYANKKETAALKVIDFGLSVIFKPGERFNEIVGSPYYMAPEVLKRNYGPEIDVWSAGVILYILLCGVPPFWAETEQGVAQAIIKSVVSFKRDPWPLVSDNAKDLVKKMLNPDPNARLSAQEVLDHPWIQNAKKAPNVSLGETVKARLKQFSYMNKLKKRALRVIAELLSAEEVEGIKQGFDLMDTNKQGKITMVELKAGLQKLGHQIPDSDL…	ATGGGTAATTGTTGCGCTACACCCTCGACGACAGATACCGAGAGTAAAAAGGGCAAAAGCAAGCCAAATCCATTTTCCCTAGATTATACTGGCCCCAATACATCACGACCTACTGGTTACAAATCATCTGTACTCGAAAACCCTACCGGACATGAAATCGAGCAAACGTATGTACTCGGTAAGGAGATGGGTAGAGGCGAATTCGGAATTACATACATGTGTACTAATAAAACCACCGGCGAAGTTCTAGCCTGTAAATCGATTTCAAAAAATAAGCTAAGAACGAGAGTCGATATTGAAGATGTAAGAAGGGAGGTCGAGATTATGAAGCATATGCCACCACATGTGAACATCGTGAGCTTGAGGGACACTTACGAAGATGATAATGCCGTTCATTTG…
evm.model.utg2770.1	TkCPK33	MGNCTTCLRPDDPKPKHYQPPPTPQGKKKHRPNPYAESPVPIRVLNDFGQLAHHRTRISDKYILGRELGRGEFGVTYLCTDRETKQAFACKSISKKKLRTAVDVEDVRREVAIMSTLPEHPNIVKLRATYEDHEAVHLVMELCEGGELFDRIVARGHYSERAAAGIAKTVAEVVKMCHENGVIHRDLKPENFLFANKKENSALKAIDFGLSVFFKPGQKFSEIVGSPYYMAPEVLRRNYGPEVDIWSAGVILYILLCGVPPFWAETEQGVALSILRGVIDFKREPWPQISENAKSLVKQMLEPDPKKRLTAQQVLEHPWVLNEKRASNVPLGDIVRTRLKQFSIMNRFKKKALRVIAEHLSIEEVEVIRDMFKLMDSDGDGKVTFDELRAGLKKVGSQL…	ATGGGCAACTGCACCACCTGTCTAAGACCCGATGATCCGAAACCCAAACACTACCAACCACCTCCAACTCCACAGGGCAAGAAAAAACACAGACCCAACCCATACGCCGAATCGCCGGTACCGATCCGGGTGTTGAACGACTTCGGTCAACTCGCCCACCACCGGACCCGAATTTCCGACAAGTACATACTGGGTCGTGAACTGGGTCGGGGAGAATTTGGAGTCACGTACCTCTGCACCGATAGAGAAACGAAACAAGCTTTCGCGTGTAAATCAATCTCAAAGAAAAAACTCCGAACCGCCGTCGACGTGGAGGACGTCCGGCGAGAGGTGGCGATTATGTCCACGTTGCCGGAGCACCCAAATATAGTGAAGCTTCGTGCTACATATGAGGATCAT…
evm.model.utg2763.4	TkCPK34	MGNCCSQKEPPTEDGQPKTEESPEERSGNDPSRTTPQSASSPTNKPGKPSPIGTVLGRPMEDVRTSYTIGKELGRGQFGVTHLCTNKQTGEQFACKTIAKRKLVNTEDMEDVRREVQIMHHLSGQNNIVDLKGAFEDKHSVHLVMELCAGGELFDRIIAKGHYTERGAASLLRTIVQIVHTCHSMGVIHRDLKPENFLLLSKDENAPLKATDFGLSVFYKQGEVFSDIVGSAYYIAPEVLKRKYGPEVDIWSIGVMLYILLCGVPPFWAESEHGIFNAILRGQVDFTSDPWPTISPQAKDLVRKMLNSDPKQRLNAHQVLSHPWIKEDGEAPDKPLDNAVMGRLKQFRAMNKFKKVALRVIAGCLSEEEIMGLKEMFKGMDSDNNGTITLEELKHGLSK…	ATGGGGAACTGCTGTTCCCAAAAAGAACCTCCAACTGAAGATGGGCAACCAAAAACAGAGGAAAGTCCCGAAGAAAGATCCGGAAACGACCCATCAAGAACCACCCCTCAAAGTGCATCCTCTCCGACAAACAAACCCGGCAAGCCATCCCCTATCGGAACCGTCTTGGGCCGCCCAATGGAAGATGTCCGTACAAGCTATACAATCGGAAAAGAGCTTGGTCGCGGCCAATTTGGTGTTACCCATTTATGCACGAATAAACAGACGGGAGAACAATTCGCATGCAAAACGATAGCCAAGAGAAAGCTTGTAAATACGGAAGATATGGAGGATGTTAGGAGAGAAGTACAGATTATGCATCATTTAAGCGGGCAGAATAATATCGTGGACCTTAAAGGG…

## Sheet: Ha
Sequences of 40 HaCPKs
ID	Name	Amino acid Sequence	Nucleotide Sequence
Chr01g0028931.R1.2.494	HaCPK1	MGNTCRGSYAVRVDEGFDQPEKKSASKRNNKPSNYPSTALNPQNRAPEKTRKKDSNIKKPNSNPISKPRIKETTMNRHNANQAYYVLGHKTANIRDLYTLGQKLGQGQFGTTYLCTENSTGIRYACKSIAKRKLISKEDVEDVRREIQIMHHLTGHKNIVTIKGAYEDPLYVHIVMELCNGGELFDRIIQRGQYSERKAAKLTKIIVSVVEVCHSLGVMHRDLKPENFLLVNKDDDFSVKAIDFGLSIFFKPGQIFTDVVGSPYYVAPEVLLKHYGPEADVWTAGVILYILLSGVPPFWAETQQGIFDAVLKAHIDFESDPWPLISDSGKDLIKKMLCSHPAKRLTAHQVLCHPWICENGVAPDRAIDPAVLSRLKQFSAMNKLKKMALRVIAESLSEE…	ATGGGCAATACATGTCGTGGATCTTATGCAGTAAGAGTCGATGAGGGCTTTGATCAACCCGAAAAAAAGTCTGCTTCCAAGAGAAATAACAAGCCTTCAAACTACCCATCCACAGCTTTGAACCCTCAAAACCGTGCACCCGAAAAGACCAGGAAAAAAGATTCCAATATAAAAAAACCAAATTCAAATCCCATATCAAAACCTCGGATTAAAGAAACCACCATGAACCGCCACAACGCCAATCAGGCTTATTATGTCCTTGGTCATAAAACCGCCAACATTCGTGATCTTTACACATTGGGTCAAAAGCTCGGTCAAGGGCAGTTTGGTACAACTTATTTATGCACCGAGAATTCAACGGGTATAAGATACGCCTGCAAATCTATCGCCAAGAGGAAG…
Chr01g0026201.R1.2.494	HaCPK2	MGNKSSTPNTSRNNGFIQSVTAAVWTKRPPEHDDESTKGKNKHNVDDHKPDETIPRSSDPQTASASHDEKPHPKPHPNPSNFKRVQSMGLKDSVLQRKTENLKDVYSVGKKLGQGQFGTTFLCTEKETGKEFACKSIAKRKLTTKDDVEDVRREIQIMHHLAGHPNVISIVGAYEDAVAVHVVMELCAGGELFDRIIQRGHYTEKKAAELARIIVGVVEACHSLGVMHRDLKPENFLFTDEQEEAPLKTIDFGLSMFFKPGEMFTDMVGSPYYVAPEVLRKFYSQECDIWSAGVIIYILLCGVPPFWDETEHGIFEQVLKGNLDFASEPWPSISESAKDLVRKMLVRDPKRRLTAPEVLRHPWVQADGVAPDKPLDSAVLSRLKQFSAMNKIKKIAIRV…	ATGGGAAACAAGAGCTCTACTCCCAATACGAGCCGTAATAACGGCTTCATACAGTCGGTTACCGCGGCCGTATGGACCAAACGCCCACCGGAACACGACGATGAATCCACCAAAGGTAAGAACAAACACAATGTTGATGATCATAAACCGGATGAAACAATTCCTAGATCATCCGATCCACAAACTGCTTCTGCTTCACATGACGAGAAACCGCATCCGAAACCGCACCCGAACCCCAGCAATTTTAAACGAGTGCAGAGTATGGGGCTGAAGGATTCGGTGTTACAGAGGAAAACAGAGAATTTGAAGGATGTGTATAGTGTGGGGAAGAAATTAGGTCAGGGGCAATTTGGTACAACTTTTTTGTGTACTGAGAAGGAGACTGGGAAGGAGTTTGCG…
Chr01g0025841.R1.2.494	HaCPK3	MVNPYKQPINSSIKYTLYDTVYRIRGFVNFRLVLRGNNRGVGRFWRKSPNKVQPALSDKHFKDPQPVQTTPPETPRLAKEEVKDEVKVEVKPEVRLEHKPSKRVSIVKQQSKHKQSVKKPQEMKRMLSAGLQADRLLKVNNGNLKDFYMLGHPNVVSIKGAYEDSISVYLVMELCAGGELFDRIIDKSYYSEQKAADLAKTIVSVIEGCHSLGVMHRDLKPENFLFVDDDEDSVMKIIDFGLSSFFKPGEIFTDVVGSPYYVAPEVLLKYYGPEADIWSAGVIIYVLLCGVPPFYADTEEDIFEEVLHGKLDFSIDPWPKISESAKDLVKKMLVRDRKKRITAHEVLCHPWISVDGVAPDKPLDPAVLIHLTRFSAMNKLKKMAVKVIASKLSEDEIAG…	ATGGTAAACCCATATAAACAACCCATCAATTCTTCCATCAAATACACGTTATATGATACGGTCTATCGTATTCGGGGTTTTGTAAATTTTCGCCTGGTTCTTCGTGGAAATAATCGAGGTGTTGGAAGATTTTGGCGGAAATCTCCGAACAAGGTCCAACCGGCATTGTCAGATAAACATTTTAAGGATCCTCAGCCTGTTCAAACCACACCTCCGGAAACTCCTAGGTTAGCGAAAGAAGAGGTTAAAGATGAAGTCAAAGTGGAGGTCAAACCCGAAGTCAGATTAGAGCATAAGCCGTCCAAAAGGGTTTCAATAGTGAAGCAACAAAGCAAGCATAAACAGTCGGTTAAAAAGCCTCAGGAAATGAAGAGAATGTTAAGTGCAGGGCTTCAAGCT…
Chr01g0017851.R1.2.494	HaCPK4	MSSSSTSTSSQSTNPPILKKPMNPQQSSSKPFWVLKQKTPILQQLYTIGRKLGQGQFGTTHLCTEKSTGVAYACKSIPKKKLICREDYEDVLKEIQIMHHLSEHPNVVRIKGTYEDALYVHIVMELCAGGELFDRIVQKGHYSEREAAKLIKTIVGVVEACHSLGVMHRDLKPENFLFSTTHEDATLKATDFGLSVFYKPGETFRDVVGSPYYVAPEVLRKHYGPESDVWSAGVILYILLSGVPPFWAETEMGIFRQILQAKLDFESEPWPAITDSAKDLIRKMLDRNPKKRLTAHEVLCHPWIVDDKIAPDKPLDSAVLSRLKQFSAMNKLKKMALRVIAERLSEEEIGGLKELFKMIDTDNSGSITFDELKEGLRRVGSELMESEIKDLMDAADIDN…	ATGTCATCTTCTTCAACTTCTACTTCATCACAGTCCACAAACCCCCCAATCTTGAAGAAACCCATGAACCCACAACAATCAAGTTCAAAACCCTTTTGGGTTCTGAAGCAAAAAACCCCAATCTTGCAACAGTTGTACACAATCGGAAGAAAGTTGGGTCAGGGTCAGTTTGGTACAACCCATCTATGCACAGAGAAATCAACAGGTGTTGCATATGCCTGCAAATCAATCCCCAAAAAGAAACTTATATGCAGAGAGGATTATGAGGATGTGTTGAAGGAGATTCAAATAATGCACCATTTGTCTGAACACCCTAATGTTGTGAGGATTAAAGGGACTTATGAAGATGCTTTGTATGTGCATATTGTTATGGAGTTGTGTGCTGGTGGTGAGTTGTTT…
Chr01g0009221.R1.2.494	HaCPK5	MGNCCAVPSTTDNDFENKKGKNKPNPFALDNGGSIPSGNGYKPYVLENPTGNQIEQTYVLGRELGRGEFGVTYLCTDKSTGEVYACKSISKKKLRTRVDVEDVRREVEIMKHMPPHPNIVSLKDTYEDDSAVHLVMELCEGGELFDRIVARGHYTERAAAGVTKTIVEVIQMCHKHGVMHRDLKPENFLFENKKETAALKAIDFGLSVFFKPGERFNEIVGSPYYMAPEVLKRNYGPEVDVWSAGVILYILLCGVPPFWAETEQGVAQAIIRSVVDFKRDPWPKVSDSAKDLVKKMLNPDPKLRLTAQEVLDHPWIQNAKKAPNVSLGETVKARLKQFSVMNKLKKRALRVIAEHLSAEEVAGIKQGFDLMDTSKQGKINIAELKAGLQKLGQQIPDAD…	ATGGGTAATTGCTGTGCTGTACCCTCTACCACAGATAACGATTTCGAAAACAAAAAGGGTAAAAACAAGCCCAACCCATTTGCTCTAGACAACGGTGGGTCAATCCCATCTGGAAATGGGTATAAACCATATGTTTTAGAAAACCCAACTGGGAATCAAATAGAACAAACATATGTTCTTGGTAGAGAATTGGGTAGGGGTGAATTTGGGGTTACTTATTTGTGTACTGATAAGTCAACTGGTGAGGTTTACGCGTGTAAATCGATATCGAAAAAGAAGTTAAGGACTCGGGTTGATGTGGAAGATGTTAGGAGGGAGGTTGAGATTATGAAGCATATGCCACCTCACCCTAATATTGTGAGTTTGAAGGATACTTATGAAGATGATAGTGCTGTTCAT…
Chr02g0058041.R1.2.494	HaCPK6	MGGWVSIANTSLVQPTSHDRKQRKKRTKPQTQRFIRPVRVIKGTFGKDIYDRYKIGKELGRGEFGVSYECQDITTGERVACKKISKSRLRAEIDVEDVRREVAIMRHMPLHPNIVTFKDVYEDKDAIYLVMELCEGGELFDRIVAKGHYTERAAALVIKTILEVVQTCHKHGVIHRDLKPENFLYAHKGEHAPLKAIDFGLSISFEPGQRFRDIVGSPFYMAPEVLKRNYGEQIDVWSAGVILYILLCGVPPFWAETEEGIAQAIIKGDINFIRDPWQRVSEDAKTLIKGMLDQNPDDRLTVEQALENQWIQNAHKVSNIPLGENIGSRIQQFSLMNKFKKKVITVVAENLPDEQVDGLKQMFDEMDKDKNGSLTFEEFKDGLCLIGDQPLDDPDVRML…	ATGGGGGGTTGGGTTTCTATTGCCAACACAAGCCTTGTCCAACCCACATCACACGACCGAAAACAACGCAAAAAACGCACAAAACCACAAACCCAAAGATTCATACGGCCCGTTCGTGTCATCAAAGGCACATTTGGGAAAGACATATATGACCGTTACAAAATAGGAAAAGAACTCGGTAGGGGTGAGTTTGGGGTGTCATACGAATGTCAAGATATTACAACGGGCGAAAGAGTCGCATGCAAGAAAATATCGAAGAGCAGGTTAAGGGCGGAAATCGACGTTGAAGACGTGAGGAGAGAGGTGGCGATCATGAGGCATATGCCGTTGCATCCTAATATTGTGACGTTTAAAGATGTTTATGAGGATAAAGACGCGATTTATTTGGTTATGGAGCTT…
Chr02g0052311.R1.2.494	HaCPK7	MGNCCVTPAKRKEKNKKRRKNYKPSSFFANFTTLTSPNSAESFFVLQHPTGHDIKQGYSLGKELGRGEFGITYLCTDLKTGENFGCKSISKRKLRTAVDIEDVRREVEIMKHLPKHPNIVTLRDTYEDDNAVHIVMELCEGGELFDRIVARGHYTERAAASIMRTIVEIVQMCHSHGVMHRDLKPENFLFGNKKETAPLKAIDFGLSVFFQPGQIFSEIVGSPYYMAPEVLKRNYGSEVDVWSAGVILYILICGVPPFWAETEQGVAQAIIRSVINFKRDPWPKVSDNVKDLVKKMLEPDPKSRLTAQQVLEHPWLNSKKAPNVPLGDIVKSRLKQFSVMNKLKKQALRVVAEHLSVEEVAGIRQDFHMIDTNNNGKINLDELRIGLQKLGHQVNDADL…	ATGGGAAATTGCTGTGTTACCCCTGCTAAGAGGAAGGAGAAGAACAAGAAAAGAAGAAAAAACTACAAACCGAGTTCTTTCTTCGCTAACTTTACAACCCTTACATCTCCAAACAGTGCGGAAAGTTTCTTTGTATTACAACATCCTACGGGCCACGATATCAAACAGGGCTACAGTCTTGGTAAAGAGCTCGGTAGGGGCGAATTTGGAATAACCTACTTGTGTACAGATTTAAAAACAGGTGAAAATTTCGGCTGCAAATCAATATCAAAAAGGAAACTTAGAACCGCAGTGGATATCGAGGATGTGAGAAGAGAAGTTGAGATTATGAAACATTTGCCAAAACATCCGAATATTGTGACGTTAAGAGACACTTATGAAGATGATAATGCGGTTCAT…
Chr03g0090731.R1.2.494	HaCPK8	MGNCCVTPGKSANKKKKLNKPNPYANAYRPKPNSGAGFKLYVLKNPTGHDITQRYNLGRELGRGEFGVTYLCTDLETGERFACKTILKKKLRTSVDIEDVQREVEIMKHLPKHPNIVTIKDTYEDNNAVHIVMELCEGGELFDRIVARGHYTERAAAAVMRTIVEVVQTCHKHGVMHRDLKPENFLFANKKETADLKAIDFGLSVFFKPGEVFNEIVGSPYYMAPEVLKRNYGPEVDIWSAGVILYILLCGVPPFWAETEQGIAQAVIRSEVNFKRDPWPKVSENAKDLVKKMLDPDPKRRITAQQVLEHPWLVDAKAAPNVSLGEVVRSRLKQFSVMNKFKKQALIVIAEHLSVDEVSGIKEMFDMMDTSKRGKINLEELRVGLQKLGQLVNDADLQV…	ATGGGAAACTGCTGTGTCACCCCTGGTAAATCAGCTAACAAGAAGAAGAAACTCAACAAACCGAACCCGTACGCAAATGCCTATCGACCGAAGCCCAATTCTGGAGCCGGGTTCAAACTTTACGTCTTAAAGAACCCAACGGGTCATGACATCACACAGCGTTACAATCTGGGACGCGAGCTAGGAAGAGGTGAATTCGGGGTAACATATTTATGTACCGATTTAGAAACCGGTGAAAGATTCGCCTGCAAAACAATATTGAAGAAAAAACTTAGGACTTCAGTCGATATCGAGGATGTGCAAAGAGAAGTTGAAATCATGAAACATTTGCCTAAACATCCTAATATTGTGACCATAAAGGACACATATGAGGATAATAATGCTGTTCACATAGTGATG…
Chr03g0068541.R1.2.494	HaCPK9	MGLCFSNTKINGSNSNRRQQATATTTANKNHHGGHKNHHQQQHRINNNNNKMKNKVTSRRQNGVVSCGKRTDFGYLKDFDQRYSIGKLLGHGQFGYTYVAIDKVSGDRIAVKKIDKNKMILPVAVEDVKREVKILRALSGHENVVQFYNAFEDDSYVYIAMELCEGGELLDRILSKKDSRYTEKDAAIVVRQMLKVAAQCHLHGLVHRDMKPENFLFKSTKEDSPLKAVDFGLSDFIRPGKKFTDIVGSAYYVAPEVLKRKSGPASDVWSIGVITYILLCGRRPFWDKTEDGIFKEVLRNKPDFRRKPWPSISTSAKDFVRKLLVKDPRARLTAAQALSHPWVREGGSASEIPLDISVLSNMRQFVKYGRLKQFALRALASTLDEEELADLKDQFHAID…	ATGGGTCTCTGTTTTTCAAACACAAAGATCAATGGTTCCAACAGCAACCGCCGCCAACAAGCAACAGCAACAACAACCGCTAACAAGAACCATCATGGAGGCCACAAGAATCATCATCAACAACAACATAGGATTAATAATAACAACAACAAGATGAAAAATAAGGTTACTTCAAGGAGACAGAATGGAGTGGTTTCTTGTGGGAAAAGAACAGATTTTGGGTACCTTAAAGATTTTGATCAGAGGTATTCTATTGGGAAATTGTTGGGTCATGGTCAGTTTGGGTATACATATGTTGCTATTGATAAAGTTAGTGGAGATCGTATTGCTGTCAAGAAAATTGATAAAAATAAGATGATCCTTCCGGTTGCTGTTGAGGATGTCAAGCGAGAAGTCAAA…
Chr05g0146201.R1.2.494	HaCPK10	MGNTCVGPNITKNGFIQSVSAAMWRTPTDETPPTPNGEQSSTHSKQPESPLPVQNKPPEQITIPKPEKNEKKQEEQQPVKPEKKQEQPAKHKKGPHMKRVSSAGLRVESVLQRNTGSLKEFFTLGKKLGQGQFGTTFLCIEKSTGQHYACKSIAKRKLLTDEDVEDVRREIQIMHHLVGHPNVISIKGAYEDAVAVHVVMELCAGGELFDRIIQVGHYTEKKASELTRTIVGVVETCHSLGVMHRDLKPENFLLVDKKEDALLKTIDFGLSVFFKPGEIFTDVVGSPYYVAPEVLKKRYGPEADVWSAGVIVYILLSGVPPFWAETEQGIFEQVLQGDLDFSSDPWPSISEGAKDLVRRMLVRDPKKRLTAHEVLCHPWVQVDGVAPDKPLDSAVLSRM…	ATGGGGAATACTTGTGTCGGACCGAATATTACGAAAAATGGATTCATTCAATCGGTTTCTGCCGCAATGTGGCGAACACCAACCGATGAAACGCCACCTACCCCTAACGGAGAACAATCTTCGACTCATAGCAAACAACCCGAATCACCGTTACCCGTTCAAAACAAACCACCCGAACAAATAACCATTCCTAAACCCGAAAAGAATGAAAAGAAACAAGAAGAACAACAGCCCGTGAAACCCGAAAAGAAACAAGAACAACCTGCGAAACACAAAAAAGGTCCGCATATGAAACGGGTATCAAGCGCTGGGCTTCGGGTCGAATCCGTTTTACAAAGAAATACCGGGAGTTTGAAGGAGTTTTTCACTTTGGGGAAAAAGTTAGGCCAAGGACAATTC…
Chr05g0132041.R1.2.494	HaCPK11	MGNCCATPSTSDSENKKGKNKPNPFSGEYVAPKNTGYKSYVLENPTGHEIGQTYVLGKEMGRGEFGITYMCTDKVSGEVFACKSISKKKLRTRVDIEDVRREVEIMKHLPPHPNIVSLKDTYEDDGAVHLVMELCEGGELFDRIVARGHYTERAAAGVTRTIVEVIQMCHKNGVIHRDLKPENFLFANKKETSALKVIDFGLSVIFKPGERFDEIVGSPYYMAPEVLKRNYGPEVDVWSAGVILYILLCGVPPFWAETEQGVAQAILRSVVNFKRDPWPKVSDNAIDLVKKMLNPDPSARLTAQEVLDHPWIQNAKKAPNVSLGENVKARLKQFSFMNKLKKRALQVIAEHLSVEESAGIKQGFDLMDVNKQGKINIVELKAGLQKLGHHIPDADLQIL…	ATGGGTAATTGTTGTGCTACACCCTCCACCTCTGATTCAGAGAACAAAAAGGGGAAAAATAAGCCAAACCCATTTTCTGGAGAGTATGTTGCCCCTAAGAATACTGGATACAAGTCATATGTGTTGGAGAATCCAACTGGGCATGAAATTGGGCAAACATATGTGCTTGGTAAGGAGATGGGTAGAGGGGAATTTGGGATTACATATATGTGTACCGATAAAGTTAGCGGTGAGGTTTTTGCGTGTAAATCGATATCGAAAAAGAAGTTGAGGACTAGGGTTGATATTGAGGATGTGAGGAGAGAGGTTGAGATTATGAAGCATTTGCCACCTCATCCGAATATCGTGAGCTTGAAGGATACTTATGAAGATGATGGTGCGGTTCATTTGGTTATGGAG…
Chr05g0129521.R1.2.494	HaCPK12	MGGCLSKKNRRNSNYNGHRSSKHQNYQQVSESYERPTSNYTQHQQTTPPPNPRHAHGPDPNNILGKPFEDVRRNYTLGKELGRGQFGVTYLCTENSTAHSYACKSILKRKLSSSNDKEDVKREIQLMQHLSGQPNIVEFKGAYEDRQSVHLVMELCAGGELFDRIIAQGHYTEKAAAAICRQIVNVVHVCHFMGVMHRDLKPENFLLSTKDENAMLKATDFGLSVFIEEGKVHRDIVGSAYYVAPEVLRRSYGKEIDIWSAGVMLYILLTGVPPFYAETEKGIFDAILVGEIDFESQPWPSISRSAKDLVRKMLTHDPRKRITSTQILEHPWLKEGGEALDKPIDSAVLSRMKQFRAMNKFKKLALKVIAESMSEEEIKGLKATFVNMDTDKSGSITYE…	ATGGGCGGCTGTCTCAGCAAGAAAAATCGTCGTAACTCAAATTATAATGGCCATAGATCTTCAAAACATCAAAATTACCAGCAAGTTTCTGAAAGTTATGAGAGACCCACCTCCAACTACACTCAACATCAACAAACCACACCACCTCCAAACCCTAGACATGCTCATGGGCCAGACCCTAATAACATTCTGGGGAAGCCATTTGAGGACGTAAGAAGAAACTACACGCTTGGAAAAGAATTGGGTAGAGGTCAGTTTGGTGTAACATATCTCTGTACTGAGAATTCAACTGCTCATAGTTATGCTTGTAAATCAATCTTGAAAAGGAAGCTATCAAGCAGCAATGATAAAGAGGATGTCAAGAGAGAGATTCAGCTTATGCAGCATTTGAGTGGTCAG…
Chr06g0182521.R1.2.494	HaCPK13	MGNCCSQVQPQDAEPEAQKSLKGDKPHEENTTTTPPEKVPTAQPAKNGKQSPIGTVLGRPMEDVRTLYTIGKELGRGQFGVTHLCTCKKTGNQFACKTIAKRKLANKEDIEDVRREVQIMHHLAGQPNIVELKGAFEDKHSVHLVMELCAGGELFDRIIAKGHYTERAAASLLRTIVQIVHTCHSMGVIHRDLKPENFLLLNKDENAPLKATDFGLSVFYKQGEVFKDIVGSAYYIAPEVLKRKYGPEVDIWSIGVMLYILLSGVPPFWAESEHGIFNAILKGHIDFTSDPWPSISHQAKDLVKKMLTSDPKQRLTAHQVLSHPWIKEDGEAPDTPLDNAVLGRLKQFKAMNNFKKVALRVIAGCLSEEEIMGLKQMFKGMDSDNSGTITLEELKHGLS…	ATGGGGAACTGTTGTTCCCAAGTTCAACCACAAGATGCAGAACCTGAAGCTCAAAAGTCCTTAAAAGGAGACAAACCACATGAGGAGAATACAACCACAACGCCTCCTGAAAAGGTCCCTACGGCTCAACCTGCAAAGAACGGCAAGCAATCGCCTATCGGAACGGTTTTGGGGCGTCCCATGGAAGATGTTCGGACCCTTTACACCATAGGCAAAGAGCTTGGTAGGGGTCAATTTGGTGTCACCCATTTGTGCACTTGCAAGAAGACTGGAAACCAGTTTGCATGCAAAACCATTGCAAAGAGGAAACTTGCCAATAAAGAGGACATTGAGGATGTGAGGAGGGAAGTACAAATCATGCATCATTTGGCTGGCCAGCCGAATATTGTCGAGTTAAAG…
Chr07g0196621.R1.2.494	HaCPK14	MGNCGSSRCIKHGFFRSIWHSLCWSRSPDKIRKARNHQRHGKNHKVTKPVQNTPPKAVSIVQEEHKPAQPNQPVVKEHGKQSGKVVIVKQQSKPTPKSVKYSQHKRRKSSAGLLVDKVLKTRSGCLKDHYTMGLKLGQGQFGTTSTCISKKTGKQYACKSISKRKLVTDDDVEDVRREVEIMHHLSGHPNVVSIEGAYEDAYDVHLVMELCSGGELFERIAQKGHFSERKAAALLRTIASVIEACHSLGVMHRDLKPENFLFVDKDEDSPLKAIDFGLSTFFKPGEIFTDIVGSPYYVAPEVLMKHYGSEIDIWSAGVILYILLSGVPPFYGETENEVFRGILEGELDFSFNPWPVISTSAKDLITKMLDRDRSWRITAHEILRHPWISVDGVAPDKPL…	ATGGGAAATTGTGGATCATCAAGATGCATAAAGCATGGATTCTTTAGATCAATATGGCATTCATTATGCTGGTCTAGATCACCCGATAAGATACGAAAAGCACGAAACCACCAACGTCACGGCAAAAATCACAAGGTTACTAAACCGGTCCAAAACACTCCTCCAAAAGCCGTATCTATCGTGCAAGAAGAGCATAAACCGGCCCAACCCAATCAACCCGTGGTTAAAGAACATGGTAAACAATCAGGAAAAGTTGTAATAGTGAAACAACAAAGCAAACCAACACCAAAAAGTGTGAAATATTCACAACATAAGAGGCGAAAGTCGAGTGCAGGACTTCTAGTTGATAAAGTCTTGAAAACAAGATCCGGGTGTTTGAAAGATCATTATACCATGGGT…
Chr07g0196521.R1.2.494	HaCPK15	MIHLPETLLPSLLSFRIYEECPKLKERCAGRGSHYWPLISHIPCIQIEDSQDSCRLQKRFLATKQPPSTPSSRPSGFLIPPQPTSLCFPATRHRQLLTPSSFRILHCFGMGNKSSAPQKTGFFQSITGGGGKKTRPRSNTKKSRKSRSKGSEVPPEAGCANVLTVLQTKTGNIKELYTLGRELGHGQFGTTVLCTEKSTGDEYACKIIPKRRLVLQEEIEDVRSEIQIMHHMAGHPNVISIVGAYEDAVSVYVVMELCAGGELFDRIIERGHYTEKKAADLSRVIVGVVEACHSLGVMHRDLKPENFLFVNETEDSPLKSIDFGLSAFFKPGEIFYDTLGSAYYMAPEVLKKHYDNLCDVWSAGVIIYILLCGVPPFWDETEEGVYEQVLEGELDLETE…	ATGATCCATCTACCAGAAACACTGTTGCCATCACTTTTGAGTTTTAGAATATATGAAGAATGCCCAAAATTGAAAGAAAGGTGTGCAGGAAGAGGCTCACACTACTGGCCTCTCATCTCTCATATCCCGTGCATCCAAATAGAAGACTCTCAGGACAGCTGTCGTTTGCAAAAGAGATTTCTTGCTACGAAGCAACCACCCTCGACCCCATCTTCACGTCCTAGCGGGTTTCTGATACCACCACAACCCACGTCGTTATGTTTTCCCGCGACACGTCATCGACAACTGCTCACACCCTCAAGTTTTCGAATTCTACATTGCTTTGGAATGGGAAACAAAAGTTCTGCCCCCCAAAAAACTGGTTTCTTCCAATCAATCACAGGGGGTGGGGGTAAGAAA…
Chr07g0194401.R1.2.494	HaCPK16	MGNTCSGPNFSKNSFFQSVSAAIWTTRSVDEEVKEQQPPLSVVQHTPPEQMKIPKPEKKQEQEPVKPKKMKRVTSAGLRTESVLQRKTGNLKHFFTLGKKLGQGQFGTTFLCIDKGSGELYACKSIAKRKLLTDDDVEDVRREIQIMHHLAEHPNVISIKGAYEDAVAVHLVMELCAGGELFDRIVARGHYTERKAAELTRTIVGVVEACHSLGVMHRDLKPENFLLMNKREDAVLKTIDFGLSVFFKPGETFHDVVGSPYYVAPEVLNKNYGPEVDVWSAGVIVYILLSGVPPFWAETEEGIFEQVLHGDLDFSSDPWPSISDGAKDLVRKMLVRDPKKRLTAHEVLCHPWVQVDGVAPDKPLDSAVLSRMKQFTAMNKLKKMAIRVIAESLSEEEIA…	ATGGGGAATACCTGTTCTGGACCCAACTTTTCGAAAAACAGTTTTTTTCAATCAGTTTCCGCTGCAATTTGGACAACTAGATCAGTTGATGAAGAAGTTAAAGAGCAACAGCCACCATTATCTGTTGTTCAACACACACCACCGGAGCAAATGAAGATCCCGAAACCCGAAAAGAAACAAGAACAAGAACCGGTTAAACCGAAGAAAATGAAACGCGTTACGAGTGCCGGACTACGTACCGAATCCGTCTTGCAAAGAAAAACCGGAAATTTGAAACATTTCTTCACTTTGGGGAAGAAGTTAGGCCAGGGGCAGTTCGGTACAACGTTTCTTTGTATAGATAAAGGTAGCGGTGAATTATACGCGTGTAAATCGATTGCAAAAAGGAAGTTGTTGACG…
Chr07g0188721.R1.2.494	HaCPK17	MGNCNGVPATANGGTTTTTTTSNSATSTEQPTPHQQTPPKTLNILPASSPPPPRHPPPATVGRVLGRPLEDVRDTYTIGRELGRGQFGVTYLVTHKTTRQQFACKSIAMRKLINKDDIEDVRREVQIMHHLTGHRNIVELKGAYEDRHSVNLIMELCAGGELFDRIIAKGHYSERAAANLCRQIVTVVHNCHTMGVFHRDLKPENFLLLSTDEDSPLKATDFGLSVFFKPGDVFRDLVGSAYYVAPEVLRRHYGAEADIWSAGVILYILLSGVPPFWGETEQNIFDSVLRGNLDFVSDPWPSISSSAKDLVKKMLQSDPKARLTAVEVLNHPWMREDGDASDKPIDIAVLSRMKQFRAMNKLKKVALKVIAENLSEEEIIGLKEMFKSMDTDNSGTITY…	ATGGGCAATTGCAACGGCGTTCCGGCAACTGCCAACGGCGGCACCACCACCACCACCACCACCTCTAACTCCGCCACCTCAACTGAACAGCCAACACCTCACCAACAAACTCCACCTAAAACACTCAATATCCTCCCGGCATCCTCACCACCACCGCCACGTCATCCTCCGCCGGCGACCGTCGGCCGTGTCCTCGGCCGGCCACTGGAAGACGTCCGCGACACCTACACAATCGGCCGCGAGCTCGGCCGCGGTCAATTCGGCGTGACCTATCTCGTCACACACAAAACCACGCGCCAACAGTTCGCGTGCAAATCAATCGCCATGCGGAAGCTCATCAACAAGGACGACATCGAAGACGTCCGGCGAGAGGTTCAAATCATGCATCACTTAACCGGT…
Chr08g0233411.R1.2.494	HaCPK18	MGVCISKSKNSSRTEVGITYNHRSDEPNIVYTKSPAPADQIPPKKSPPPPSPKRVFKSDTILNKPFEDVKDHYTMGKELGRGQFGVTYSCTQNSTGVTYACKSISKKKLITKSDKEDMRREIQIMQHLSGQNNIVEFKGAYEDKQSVHLVMEVCEGGELFDRIIAKGHYSERAAAGICRSIVNVVHVCHFMGVMHRDLKPENFLLSDKTENALLKATDFGLSVFIQEGKSYRDIVGSAYYVAPEVLKRKYGKEIDIWSAGVMLYILLSGVPPFWAETEKGIFDEILKGEIDFETDPWPSISASAKDLVRRMLTLDPKKRITSAQVLEHPWIREDGEASDKPIDSAVLSRMKQFRAMNKLKKLALKVIAENLSTEEIQGLKSMFMNMDTDKSGTITYEEL…	ATGGGTGTATGCATCAGCAAAAGCAAGAATTCATCAAGAACTGAAGTGGGTATTACTTACAATCACAGATCTGATGAGCCAAACATTGTGTACACCAAATCACCAGCCCCAGCAGACCAAATTCCACCCAAGAAATCACCACCACCACCCAGCCCCAAAAGGGTATTCAAATCAGACACAATTCTTAACAAACCATTTGAAGATGTTAAGGATCACTACACTATGGGGAAAGAATTGGGTAGGGGTCAGTTTGGTGTTACATATTCTTGTACACAGAATTCAACTGGTGTTACATATGCTTGTAAGTCTATATCTAAAAAGAAGTTGATTACAAAGAGTGATAAGGAGGATATGAGGAGAGAGATTCAAATTATGCAGCATTTGAGTGGTCAAAATAAT…
Chr09g0256721.R1.2.494	HaCPK19	MGTCFSTTKISGSNSNAPSSSTAAHRRPPTADGGGSNPVPHKTNNKNKMKNKATSRRQNGVIPCGKRTDFGYLKDFDQRYTIGKLLGHGQFGYTYVATDKVNGHRVAVKKIDKNKMILPVAVEDVKREVKILQALSGHENVVQFYNAFEDDSYVYIAMELCEGGELLDRILSKKDSRYTEKDAAIVVRQMLKVAAECHLHGLVHRDMKPENFLFKSPKVDSHLKATDFGLSDYIRPGKKFTDIVGSAYYVAPEVLRRKSGPESDVWSIGVITYILLCGRRPFWDKTEDGIFKEVLRNKPDFRRKPWPSISTSAKDFVRKLLVKDPRARLTAAQALSHPWVREGGNASEIPLDISVLSNMRKFVRYSRLKQFALRALASTLDEEELADLKDQFHAIDIDK…	ATGGGTACCTGTTTTTCAACTACCAAGATCAGTGGTTCCAACAGCAACGCCCCATCATCATCCACCGCCGCCCACCGCCGCCCACCAACCGCTGATGGAGGTGGGTCTAACCCTGTTCCTCATAAAACCAACAATAAGAATAAGATGAAGAACAAGGCTACTTCTAGGCGCCAGAATGGAGTGATCCCTTGTGGGAAAAGAACTGATTTTGGGTATCTTAAGGATTTTGATCAGAGGTATACTATTGGGAAGTTGTTGGGTCATGGTCAGTTTGGGTATACTTATGTTGCTACTGATAAAGTTAATGGTCATCGTGTTGCAGTCAAGAAAATTGATAAAAATAAGATGATCCTTCCGGTTGCCGTTGAGGATGTCAAGCGAGAAGTCAAAATATTACAA…
Chr09g0260351.R1.2.494	HaCPK20	MKKHTQIQSLKPSNTVLSHPTPRLRDHFIMGKKLGHGQFGTTYICRQKSTGIDFACKSIPKRKLLCKEDYDDVWREIQIMHHLSEYPCVVRIKGAYEDNVFVHLVMELCAGGELFDRIVQKGHYSEKEAAKLMKTIVDVVEACHSLGVMHRDLKPENFLFHNHDEDAQLKAIDFGLSVFYKPGQYLSDVVGSPYYVAPEVLHKRYGPEIDVWSAGVILYILLSGVPPFWGESDSGIFRQILRGKLDFDSEPWPQISESAKDLIKKMLERRPEQRITAHQVLCHPWIVDDRVAPDKPLDSAVISRLKHFSAMNKLKKMALRVIAERLSEEEIGGLKQLFKMIDTDNSGTITFEELQQGLKKVGSDLMESEIKELMEAADIDSNGTIEYGEFLAATLHMNK…	ATGAAGAAACACACACAAATCCAATCTTTGAAGCCTTCCAACACAGTCCTCTCACACCCAACTCCGCGACTAAGAGACCATTTCATCATGGGGAAGAAATTAGGACACGGTCAATTCGGAACAACCTACATTTGCAGACAGAAATCAACAGGCATCGATTTCGCATGCAAATCCATACCTAAAAGAAAACTTTTATGTAAGGAAGATTATGATGATGTATGGAGGGAGATTCAAATCATGCATCACTTATCGGAGTACCCATGTGTCGTGAGGATTAAAGGCGCGTATGAGGACAATGTGTTTGTTCATTTGGTTATGGAATTGTGCGCGGGTGGTGAGTTATTTGATAGGATTGTACAGAAAGGGCATTATAGTGAAAAAGAAGCCGCGAAATTGATG…
Chr10g0300091.R1.2.494	HaCPK21	MGNCCATPSTSDENKRGKNKPNPFSLDYGVSNPSGANGGYKTTVLENPTGNEIEKAYDLGKEMGRGEFGITYMCTDKSTGEVFACKSISKKKLRTRVDIEDVKREVEIMKHMPPHPNIVSLKDTYEDDNAVHLVMELCEGGELFDRIVARGHYTERAAAGVTKTIVEVIQMCHKHGVMHRDLKPENFLFANKKETAALKAIDFGLSVFFKPGERFNEIVGSPYYMAPEVLKRNYGPEVDVWSAGVILYILLCGVPPFWAETEQGVAQAIIRSVVDFKRDPWPKVSDAAKDLVKKMLNPDPKLRLTAQEVLEHPWIQNAKKAPNVSLGETVKARLKQFSVMNKLKKRALRVIAEHLSAEEVAGIKEGFDLMDTNKQGKINIAELKAGLHKLGHQIADADV…	ATGGGTAATTGCTGTGCTACACCATCTACTAGTGACGAGAATAAAAGGGGGAAAAACAAACCTAACCCTTTTTCATTGGATTACGGTGTGTCTAATCCATCTGGTGCTAATGGTGGTTATAAAACAACTGTTTTGGAAAACCCAACTGGAAATGAGATTGAGAAAGCATATGATCTTGGTAAGGAGATGGGTAGAGGAGAGTTTGGGATTACTTATATGTGTACGGATAAATCGACGGGTGAAGTGTTTGCGTGTAAATCGATATCGAAAAAGAAGTTGAGGACTAGAGTGGATATTGAGGATGTGAAGAGGGAAGTTGAGATTATGAAGCATATGCCGCCGCATCCGAATATTGTGAGCTTGAAGGATACCTATGAGGATGATAATGCTGTGCATTTG…
Chr10g0293861.R1.2.494	HaCPK22	MGGCMSVVNKKLIKKHKNYAKHIAPIDHDHQTTKHHKGCKKYRRPVHVLQDSSGSDIFRRYRFGKELGRGEFGVTYACQDKENGDNVACKKISKSRLRTEIDIEDVRREVEIMRHLPMHPNIVRYKDVFEDKEAIYLVMELCQGGELFDRIVAKGHYTERAAALVTKTIVEVVQVCHKHGVIHRDLKPENFLYDNRDENASLKAIDFGLSIFFEPDQRFKEIVGSPYYMAPEVLRRNYGAEIDVWSAGVILYILLCGVPPFWAETEEGIAKAIIKGEINFRRDPWPRVSDDAKNLVKGMLEPDASKRLTAEQVLGSRWIQNADNVPDIPLGENVRAKIQQFSLMNKFKKKVIRLVAENLPNEQIDGLKKMFHDMDRDKNGALTFQELKDGLTSISDQPV…	ATGGGGGGTTGCATGTCCGTTGTCAATAAAAAACTAATCAAGAAACACAAGAACTATGCCAAACACATAGCCCCAATAGATCATGACCATCAAACCACTAAACACCACAAAGGATGCAAAAAATACCGTCGGCCGGTGCACGTGCTCCAAGATTCATCTGGAAGCGATATTTTCAGGCGATACCGCTTCGGAAAAGAGCTTGGGAGAGGTGAGTTTGGGGTGACGTATGCGTGTCAAGACAAGGAGAACGGGGATAACGTGGCGTGCAAGAAGATATCAAAGAGTCGGTTGCGGACGGAGATTGACATTGAAGATGTTAGGAGAGAGGTTGAGATTATGAGACATTTGCCGATGCACCCAAATATTGTGAGGTATAAAGACGTGTTCGAGGACAAAGAG…
Chr11g0347711.R1.2.494	HaCPK23	MGNNCVGPSMGRTGFLQSVTAAVWKTRPPENTLPPPNTEESESTKGKNTKNKNKDNKKKDNEKKDKPDDSSSKESEKPRSVECTPPESVKMSVQEPDQPVQEADKPVETVKVPDEKPKPASNLKRVHSIGLQNSVLRRKTNNLKDIYNVGKKLGQGQFGTTYLCIEKKTGKEFACKSIAKRKLSTKDDVEDVRREIQIMHHLAGHPNVISIVGAYEDAVDVHVIMELCAGGELFDRIIQRGHYTEKKAAELTRIIVGVVEACHSLGVMHRDLKPENFLFINEQEEAPLKTIDFGLSVFFKPGEMFTDMVGSPYYVAPEVLRKFYSQECDIWSAGVIIYILLCGVPPFWDETESGIFDQVLKGDIDFDSEPWPGISESAKDLVRKMLVKDPKTRLTAPEV…	ATGGGGAATAATTGTGTGGGTCCCAGTATGGGACGAACTGGCTTCTTACAATCTGTTACAGCGGCTGTGTGGAAAACCAGACCGCCGGAGAACACTCTTCCACCTCCCAACACTGAAGAGTCAGAATCCACCAAAGGCAAGAACACTAAGAATAAGAACAAAGATAATAAGAAAAAAGATAATGAGAAGAAAGATAAACCGGATGATTCGAGTTCGAAGGAGTCTGAGAAACCACGCTCTGTAGAATGTACACCGCCGGAGAGTGTTAAAATGTCGGTACAGGAACCGGATCAACCGGTACAGGAGGCGGATAAACCGGTCGAAACCGTCAAGGTACCGGATGAAAAGCCGAAGCCTGCAAGTAATTTGAAACGCGTGCACAGTATAGGACTTCAAAAC…
Chr11g0337221.R1.2.494	HaCPK24	MGLCSSKSKSAGTNPDAHRTRSVEPNIIYSKSPAPAAERKPPSPKRVFKSDTILGKPFEDVKQHYTMGKELGRGQFGVTYLCVEKLTGQKYACKSISKKKLVTKSDKDDMRKEIQIMQHLSGQANIVEFKGAYEDKQSVHLVMEVCEGGELFDRIIAKGYYSEKAAASICRSIVNVVHVCNFMGVMHRDLKPENFLLSDKSEKALLKATDFGLSVFIQEGKSYRDIVGSAYYVAPEVLKRKYGKEIDIWSAGVMLYILLSGVPPFWAETEKGIFDAILEGYIDFESDPWPSISPSAKDLVRRMLTQDPKKRITSAQVLEHPWIREDGEASDKPIDSAVLSRMKQFRAMNKLKKLALKVIAENLSTEEIQGLKSMFTNIDTDNSGTITYEELKTGLARLG…	ATGGGTTTGTGTAGTAGCAAAAGCAAGAGTGCTGGGACAAACCCTGATGCTCACAGAACAAGATCTGTTGAACCCAATATAATTTACAGCAAATCTCCTGCTCCTGCAGCCGAGCGAAAACCGCCCAGCCCGAAAAGGGTATTCAAATCTGACACAATTCTTGGCAAACCATTTGAAGATGTGAAGCAACATTACACAATGGGGAAAGAATTGGGTAGGGGTCAGTTTGGTGTTACATATCTTTGTGTAGAAAAGTTGACGGGTCAAAAGTACGCGTGCAAGTCGATTTCGAAGAAGAAACTTGTGACGAAGAGCGATAAAGATGATATGCGAAAGGAGATTCAGATTATGCAGCATTTAAGTGGGCAGGCTAATATTGTTGAGTTTAAAGGTGCTTAT…
Chr11g0321571.R1.2.494	HaCPK25	MGNTCVGPNISKNGFFQSVSAAMWRTPSEPPTPNGEQSSTHSKQPESPLPVHNKPPEPITIPKPEKKQEQPGKPKKGPQMKRVSSAGLRTDSVLQRKTGSLKEFFTLGKKLGQGQFGTTFLCTEKSTGQQYACKSIAKRKLLTDEDVEDVRREIQIMHHLAGHPNVIAIKGAYEDAIAVHVVMELCAGGELFDRIIQIGHYTEKKASELTRTIVGVVETCHSLGVMHRDLKPENFLLVDKKEDALLKTIDFGLSVFFKPGESFTDVVGSPYYVAPEVLRKRYGPEADVWSAGVIVYILLSGVPPFWAETEQGIFEQVLQGDLDFTSDPWPRISEGAKDLVRRMLVRDPKKRLTAHEVLCHPWVQVDGVAPDKPLDSAVLSRMKQFSAMNKLKKMALRVI…	ATGGGGAATACTTGTGTTGGACCAAATATTTCGAAAAATGGATTTTTTCAATCGGTTTCAGCTGCAATGTGGCGAACCCCATCCGAACCACCTACCCCTAACGGAGAACAATCGTCAACTCATTCGAAACAACCCGAATCACCATTACCGGTTCATAACAAGCCGCCTGAACCGATAACGATTCCGAAACCCGAAAAGAAACAAGAACAACCCGGGAAGCCCAAAAAGGGTCCGCAAATGAAACGGGTATCAAGTGCTGGGCTTCGAACCGATTCAGTTTTACAACGAAAAACTGGTTCTTTGAAGGAGTTTTTCACTTTGGGGAAGAAATTAGGTCAAGGGCAATTTGGTACAACTTTTCTTTGTACGGAAAAGTCAACGGGTCAACAATACGCTTGC…
Chr12g0366731.R1.2.494	HaCPK26	MGICWSFLKPRRNDENHHHQIPIASPSPTRDRPADHDRFAPQERTYYPISSEYDPNKTMKKQNQDGSILGKEYVDLRESYHFGKELGRGQFGVTYLCTERATGRKYACKSISKRKLVTKKEMDDVKREIMMLQHLTGQPNIVEFRGAYEDEESVHLVMELCSGGELFDRITKKGSYSEKEAAKLGRQIVNVVHVCHFMGVMHRDLKPENFLMVSQDEDSPLKATDFGLSVFIEEGKIYKEIVGSAYYVAPEVLHRRYGKEIDVWSAGVILYILLSGVPPFWGETEKGIFEEILHGKLDLQSPPWPSISEGAKDLISKMLTRDPKNRITADKALEHPWLKEDGEASEVPMDSAVLIRMKQFRAMNKLKKLAIKVIAQNLESTEEIKGLKQMFNNMDTDGS…	ATGGGTATTTGTTGGTCTTTCCTAAAACCTCGTCGAAACGACGAAAACCACCACCACCAAATCCCAATTGCATCGCCATCGCCTACTCGTGATCGCCCTGCCGATCATGATCGTTTCGCCCCTCAAGAAAGAACATACTACCCTATATCTAGTGAGTATGATCCAAACAAAACCATGAAAAAACAAAATCAAGATGGGTCTATTTTAGGTAAGGAGTATGTTGACCTAAGGGAAAGTTACCATTTTGGGAAAGAATTAGGGAGGGGGCAGTTTGGTGTCACATATCTTTGCACTGAAAGGGCCACAGGAAGGAAGTATGCATGCAAATCGATATCGAAACGGAAGCTTGTGACGAAGAAGGAGATGGATGATGTGAAGAGGGAGATTATGATGTTGCAA…
Chr13g0418391.R1.2.494	HaCPK27	MGCCCSRKEPTTENGPTNPNDNNAERSENDPSRATPQTASPSPTANSGKQNPIGPVLGRPMEDVRTGYTIGKELGRGQFGVTHLCTSKQTGEQLACKTIAKRKLANKEDMDDVRREVQIMHHLSGQQNIVDLKGAFEDKHSVHLVMELCAGGELFDRIIAKGYYTERGAASLLRTIVQIVHTCHSMGVIHRDLKPENFLLLDKDENAPLKATDFGLSVFYKQGEVFGDIVGSAYYIAPEVLKRKYGPEIDIWSIGVMLYILLCGVPPFWAESEHGIFNAILRGYVDFTSDPWPTISPQAKDLVRKMLNSDPKQRLTAQEVLCHPWIKEDGEAPDTPLDNAVMGRLKQFRAMNKFKKVALRVIAGCLSEEEIMGLKEMFKGMDTDNSGTITLEELKQGLS…	ATGGGATGCTGTTGTTCCCGAAAAGAACCAACCACCGAGAACGGTCCGACAAACCCTAATGATAATAATGCAGAAAGATCCGAAAACGATCCATCGAGAGCCACCCCTCAAACTGCATCCCCATCTCCCACAGCAAACTCCGGCAAGCAAAACCCGATTGGACCCGTGTTGGGACGCCCAATGGAGGATGTCCGCACGGGTTACACAATCGGGAAAGAGCTTGGCCGGGGCCAGTTTGGTGTCACACATTTGTGTACGAGCAAACAAACGGGTGAACAATTGGCATGCAAAACAATTGCTAAACGGAAACTTGCGAACAAGGAAGATATGGATGATGTACGGAGAGAAGTGCAGATCATGCATCATTTGAGCGGGCAACAGAATATTGTGGACCTTAAG…
Chr13g0414651.R1.2.494	HaCPK28	MGSCLSTTKISGSNSSTTDNRRKHNHENGSNANPHKQKQKTTHQETDKNKRKEKMSSRNEVISCGKRTDFGYLKDFDGDYSIGKLLGHGQFGYTYVAINKVNGDRVAVKKIDKNKMKSLVAVEDVKREVKILQALSGHENVVQFHNAYEDSSYVYIVMELCEGGELLDRILGKKDSRYSEKDAAFVVRQMLKVAAECHLHGLVHRDMKPENFLFKSRKDDSHLKAVDFGLSDFIKPGKKFTDIVGSAYYVAPEVLKRKSGPESDAWSIGVITYILLCGRRPFWDKTENGIFKEVLRNKPDFKRKPWPNISPSAKDFVKKLLVKDPRSRLTAAQALSHPWVREGGNASEIPLDISVLSNMREFVKFSRLKQFALRALASTLDEEELSDLKDQFDAIDVDK…	ATGGGTTCTTGTTTGTCAACCACCAAGATCAGCGGTTCCAACAGCAGCACCACCGACAACCGCCGGAAGCATAATCATGAAAATGGGTCTAATGCTAATCCCCACAAACAAAAACAGAAGACTACACATCAGGAAACTGATAAGAACAAGAGGAAAGAAAAGATGAGTTCAAGAAATGAAGTGATTTCTTGTGGAAAAAGAACAGATTTTGGGTATCTTAAGGATTTTGATGGGGATTATTCGATTGGAAAATTGTTGGGTCATGGTCAATTTGGGTATACATATGTTGCTATAAATAAAGTTAATGGAGATCGTGTTGCTGTCAAGAAAATTGATAAAAATAAGATGAAATCTCTTGTTGCTGTGGAAGATGTTAAAAGAGAAGTCAAAATATTGCAA…
Chr13g0398681.R1.2.494	HaCPK29	MGNVCVGGSCYSKDGFFHLVSHPYLWSRSPDFIDYKDEECNKVDKDPRPLVAVQNAPSPLMIIAKNDAKPSPPHTAPNQDVKRSEDASLQPKVAYNVKRMLSAGLRADSVLKTKTGHLKEYYNLGPKLGHGQFGTTFICIERTTGKEFACKSIAKRKLLTEEDVEDVRREIEIMHHLSGHANVVSIQGAYEDSVAVHLVMELCAGGELFDRITKKGHYSERKAADLVRTIAGVIEACHSLGVMHRDLKPENFLFVDEDEDSPLKTIDFGLSVFFKPGETFSDVVGSPYYVAPEVLLKHYGPEADIWSAGVILYILLCGVPPFWGESENEIFEEVLRGKLDFSSDPWPSISESAKDLVRKMLTRDPRKRITAHEVLCHPWINEDGVAPDKPLDSAVLSRL…	ATGGGAAATGTATGTGTAGGAGGATCATGCTACTCAAAAGATGGATTCTTCCATTTAGTGTCACATCCATACTTGTGGTCTCGGTCACCAGATTTTATCGATTACAAAGACGAAGAATGTAACAAAGTAGACAAAGATCCTAGACCACTCGTCGCTGTTCAAAACGCACCTTCACCATTGATGATCATAGCAAAAAACGACGCTAAACCATCTCCGCCGCACACAGCCCCTAATCAAGACGTCAAGCGGTCAGAGGACGCATCATTGCAGCCGAAGGTGGCATATAATGTTAAGAGAATGTTGAGTGCAGGGTTACGAGCTGACTCGGTTTTAAAAACCAAAACCGGGCATTTGAAAGAGTACTATAACTTGGGTCCTAAACTGGGTCATGGTCAGTTT…
Chr13g0390741.R1.2.494	HaCPK30	MGNCCATPSTTDEFENKKGKKKENPFALDNGGSIPSGNGYKPYVLENPTGIQIELTYDLGKELGRGEFGVTYLCTDKSTGEVFACKSISKKKLRTRIDIEDVRREVEIMKHLPQHTNIVTLKDTFEDDSAVHLVMELCEGGELFDRIVARGHYTERAAAGVTRTIVEVIQMCHKHGVMHRDLKPENFLFENKKETAALKAIDFGLSVFFKGERFNEIVGSPYYMAPEVLRRNYGPEVDVWSAGVILYILLCGVPPFWAETEQGVAQAIIRSVVDFKRDPWPIVSESAKDLVKKMLNPDPKLRLTAQEVLDHPWIQNAKKAPNVSLGETVKARLKQFSVMNKLKKRALRVIAEHLSAEEVAGIKQGFDLMDTNKQGKINIVELKAGLQKLGQQIPDADLQ…	ATGGGTAATTGTTGTGCCACACCCTCTACAACTGATGAGTTTGAAAACAAAAAGGGGAAGAAAAAAGAGAACCCATTTGCATTAGACAATGGTGGGTCAATCCCATCTGGAAATGGGTACAAACCTTATGTTTTAGAGAACCCAACAGGGATCCAAATAGAGCTAACATATGATCTTGGTAAGGAGTTGGGTAGGGGTGAATTTGGGGTCACTTATTTGTGTACTGATAAGTCAACCGGTGAAGTGTTTGCTTGTAAATCGATATCGAAAAAGAAGTTGAGAACTCGGATTGATATTGAGGATGTTAGGAGGGAAGTTGAGATTATGAAGCATTTGCCTCAACATACTAATATTGTGACTTTGAAAGATACTTTTGAAGATGATAGTGCTGTTCATTTG…
Chr13g0386781.R1.2.494	HaCPK31	MGICWSLLKPRSNEIPISSPSHTHNLPDDQRAYHPFSSKFDPQKPHADGSILGKGYVDLKATYHIGKELGRGQFGITYLCTEKATGLKYACKSISKRKLVTTKEMEDVRREIMLMQHLTGQPNIVEFKGAYEDEISVHLVMELCSGGELFDRITKRGSYSEKEAAKIGRQIVNVVHACHFMGVMHRDLKPENFLMVSQDEEAPLKATDLGLSVFIEQGKSYKEIVGSAYYVAPEVLRKRYGKEIDVWSAGVILYILLSGVPPFWAENERGIFAKILEGSLDLQSPPWPSISPSAKDLISKMLTKNPKKRITADKALEHPWLKEDGEASEQPMDSAVLIRMKQFRAMNKLKRLALKVIAENLEPTEEIKGLRQMFSNMDTDGSGSITYEELKAGLSKLGS…	ATGGGCATATGTTGGTCTTTACTAAAACCTCGAAGCAACGAAATCCCGATATCATCCCCATCTCATACTCATAATCTCCCTGATGATCAAAGAGCATACCATCCTTTTTCAAGCAAGTTTGATCCACAAAAACCCCATGCAGATGGATCTATTTTAGGAAAGGGGTATGTTGACCTAAAGGCGACTTACCATATTGGGAAAGAATTAGGAAGAGGGCAGTTTGGTATCACATATCTTTGCACTGAAAAGGCCACAGGATTGAAGTATGCATGCAAATCGATATCGAAAAGGAAGCTTGTGACGACGAAGGAAATGGAAGATGTAAGGAGGGAGATTATGTTAATGCAACATTTGACCGGGCAGCCGAATATTGTGGAGTTTAAAGGGGCATATGAGGAT…
Chr14g0432211.R1.2.494	HaCPK32	MGNCCSQSQPKDHAEPEAQKALKGDTSKDENTTADPPKTAAPPKSAPPPKTAPTAQPPKNGKQSPIGTVLGRPMEDVRSLYTIGKELGRGQFGVTHLCTCKTSGKQFACKTIAKRKLANKEDIEDVRREVQIMHHLAGQPNIVELKGAFEDKHSVHLVMELCAGGELFDRIIAKGHYTERAAASLLRTIVKIIHTCHSMGVIHRDLKPENFLLLNKDEDAPLKATDFGLSVFYKQGEVFKDIVGSAYYIAPEVLKRKYGPEVDIWSIGVMLYILLSGVPPFWAESEHGIFNAILRGHIDFTSDPWPSISPPAKDLVKKMLNSDPKQRLTAHQVLSHPWVVEDGEAPDKPLGNAVLGRLKQFKAMNNFKKVALRVIAGCLSEEEIMGLKQMFKGMDSDNS…	ATGGGGAACTGTTGTTCCCAATCTCAACCTAAAGATCATGCAGAACCTGAAGCTCAAAAGGCCTTAAAAGGAGACACCTCAAAGGATGAAAACACAACCGCGGATCCTCCTAAAACCGCGGCACCTCCTAAATCTGCGCCGCCTCCTAAAACGGCCCCTACTGCTCAACCTCCAAAGAATGGCAAGCAGTCGCCTATCGGGACGGTTTTGGGACGTCCAATGGAAGATGTTAGATCTCTTTACACCATAGGCAAAGAGCTTGGTAGGGGCCAATTTGGTGTCACACATTTGTGCACTTGCAAGACTTCAGGAAAGCAGTTTGCATGCAAAACAATTGCAAAGCGAAAACTTGCCAACAAAGAGGACATTGAGGATGTGAGGAGGGAAGTACAAATCATG…
Chr15g0490071.R1.2.494	HaCPK33	MNRHGSANQAFYVIGHKTENIRDLYTLGQKLGQGQFGTTYLCTENSTGIDYACKSISKRKLISKEDVEDVRREIQIMHHLSGHQHIVTIKGAYEDPLYVHIVMELCNGGELFDRIIEKGNYSERKAAELIKIIIDVVQACHSLGVMHRDLKPENFLLVNKDDDFSLKAIDFGLSVFFKPGQIFSDVVGSPYYVAPEVLLKRYGQEADVWTAGVILYILLSGVPPFWAESQQGIFDAVLKGNLDFESDPWPIISDSAKDLVRNMLCSHPKDRLTAHQVLCHPWICENGVAPDRELDPEVLSRLKQFSAMNKLKKMALRVIGESLSEEEIAGLKEMFKAMDTDNSGAITFDELKVGLRKFGSTLKDTEIQDLMDAADVDNSGTIDYGEFVAATLHLNKLER…	ATGAACCGCCATGGCAGTGCGAATCAAGCGTTCTATGTTATCGGTCATAAAACCGAAAACATTCGTGATCTTTACACATTGGGGCAAAAACTAGGGCAGGGTCAATTTGGCACAACCTATTTATGCACCGAGAATTCCACCGGTATAGATTACGCCTGCAAATCAATATCCAAGCGAAAACTGATATCGAAAGAGGACGTGGAGGATGTGAGGAGGGAGATTCAGATCATGCACCATTTATCCGGGCACCAGCATATCGTCACCATTAAAGGTGCATATGAAGATCCTTTATATGTTCATATTGTCATGGAGCTTTGCAACGGTGGAGAGTTGTTCGACAGGATCATTGAAAAGGGAAATTATAGCGAGAGGAAAGCGGCTGAATTGATCAAGATCATC…
Chr15g0479821.R1.2.494	HaCPK34	MGNSCRGSLGDKEVKSLNQPKNRSDNGELPDQQPSSGGRIDNLNHPQKVTSQEPSKHSNRNPKPENNETMNRNATANQGFYVIGHKTENIRDLYTLGQKLGQGQFGTTYLCKENSTSIDYACKSISKRKLISKEDVEDVRREIQIMHHLAGHKNIVTIKGAYEDPLYVHIVMELCNGGELFDRIIQKGNYSERKAAELIKIIVDVVQACHSLGVIHRDLKPENFLLINKDDDFSLKAIDFGLSVFFKPGQIFTDVVGSPYYVAPEVLLKRYGPEADVWTAGVILYILLSGVPPFWAETQQGIFEAVLKGNLDFESDPWPLISDSAKDLIRKMICSRPSDRLTAHKVLCHPWICENGVAPDRELDPTVLSRLKQFSAMNKLKKMALRVIAESLSEEEIAG…	ATGGGCAATTCATGCCGTGGATCTCTTGGAGACAAAGAAGTTAAGAGCTTAAATCAACCCAAAAACCGATCCGATAACGGTGAACTACCCGATCAACAACCGTCTTCAGGCGGCCGGATTGACAACTTGAACCACCCTCAAAAGGTCACATCCCAAGAACCATCCAAGCACTCGAACCGCAACCCGAAACCCGAAAACAACGAAACCATGAACCGCAACGCCACTGCGAATCAAGGTTTCTATGTGATCGGGCATAAGACCGAAAACATTCGTGATCTTTACACATTGGGTCAAAAGCTAGGCCAGGGTCAATTTGGGACAACATATTTATGCAAAGAGAATTCGACCAGTATAGATTACGCGTGTAAATCAATATCGAAACGGAAGTTGATATCGAAA…
Chr15g0470631.R1.2.494	HaCPK35	MGGCFSKKNRHNPNSNGYRPSKHQEYQSVSESYEKPTSNYTQHHHQQQQPRQQQPPQTTSPAPPPPPPNPRPVHVQVQGSTSDTSTILGKPFEDIRRYYTLGKELGRGQFGVTYLCTEHSSGHVYACKSILKRKLASKNDKEDIKREIQIMQHLSGQPNIVEFKGAYEDRQSVHLVMELCAGGELFDRIIAQGHYTEKAAAAICRQIVNVVHVCHFMGVMHRDLKPENFLLSSKDQNSMLKATDFGLSVFIEEGKVLRDIVGSAYYVAPEVLRRSYGKEIDIWSAGVMLYILLSGVPPFWAETEKGIFDAILEGEIDFESEPWPSISRSAKDLVRKMLTQDPRKRITSAQVLEHPWLREGGEALDKPIDSAVLSRMKQFRAMNKLKKLALKVIAESMSE…	ATGGGTGGCTGTTTCAGCAAGAAAAACCGTCACAACCCCAATTCAAACGGCTACAGACCCTCAAAACACCAAGAATACCAATCAGTCTCTGAAAGTTACGAAAAACCCACATCAAATTACACCCAACATCATCATCAACAGCAGCAGCCACGTCAGCAGCAGCCGCCACAAACCACCAGCCCAGCCCCACCACCACCACCACCAAACCCTAGACCAGTTCATGTTCAGGTTCAGGGTTCAACCTCAGACACTAGTACAATATTGGGTAAGCCATTTGAGGACATAAGAAGGTATTATACACTTGGGAAAGAATTGGGCAGGGGTCAGTTTGGTGTGACATATCTTTGTACGGAACATTCATCTGGTCATGTGTATGCTTGTAAGTCAATCTTGAAAAGG…
Chr15g0464081.R1.2.494	HaCPK36	MGNCCRSPAAVAREDVKPSNNDHNYKKDKPAVTVLNDVSKEENIEDKYMVDRELGRGEFGVTYLCIDRTTRELLACKSISKRKLRTAVDVEDVRREVAIMKHLPQNSSIVTLREACEDENAVHLVMELCEGGELFDRIVARGHYTERAAANVARTMVEVVQLCHKHGVIHRDLKPENFLFANKKENSPLKAIDFGLSIFFKPGEKFSEIVGSPYYMAPEVLKRSYGPEIDIWSAGVILYILLCGVPPFWAESEQGVAQAILRGQIDFKREPWPSVSEGAKSLVRQMLEPDPKLRLTAKQVLEHPWLQNAKKAPNVPLGDVVKSRLKQFSLMNRFKRKALRVIADFLSNDEVEDIKEMFKKIDTDDDGIITTEELKSGLQKLNTALAESELQLLIEAVDT…	ATGGGAAACTGCTGCAGATCTCCGGCGGCCGTCGCCAGGGAGGACGTCAAACCATCAAACAACGATCACAACTACAAGAAGGATAAGCCTGCCGTCACTGTTCTCAACGATGTATCAAAGGAGGAGAATATAGAGGATAAGTATATGGTGGACAGGGAGCTAGGGCGAGGCGAGTTCGGAGTTACATACCTCTGTATAGATCGGACCACCAGAGAATTACTAGCTTGCAAGTCCATCTCCAAGCGGAAGCTGCGAACAGCTGTGGATGTGGAGGATGTGCGCCGAGAAGTGGCCATCATGAAGCACTTGCCCCAGAATTCCAGTATTGTGACGTTGAGAGAGGCTTGTGAGGATGAGAATGCTGTGCATTTGGTCATGGAGTTGTGTGAGGGCGGGGAG…
Chr16g0531441.R1.2.494	HaCPK37	MGICFSTTKISGFSSTTPSVDGGTTPCEKQPPGKHDGGGCNVNLIVKKDQKRDPRQKQNNYYNQHKAKVRAAPKRQQKVIPCGKRTDFGYLKDFYERYTTGKLLGHGQFGYTYAAVDKANGDRVAVKKIDKNKMVLPIAVEDVKREVKILQALNGHENVVTFYNAFEDDSFVYIVMELCEGGELLDRILSKKESRYTEKDAAIVVRQMLKVAAECHLHGLVHRDMKPENFLFKSPKEDSPLKATDFGLSDFIRPGRRFTDIVGSAYYVAPEVLKRRSGPESDVWSIGVITYILLCGRRPFWDRTEDGIFREVLRNKPDFRRKPWPSISNSAKDFVRKLLVKNPRARLTAAQALSHPWVRENGNASMIPLDISVLSNMREFVKYSRLKQIALRALASTLD…	ATGGGTATCTGTTTTTCGACCACAAAGATTAGTGGGTTCAGCAGCACGACCCCCTCGGTTGACGGTGGCACCACCCCGTGTGAAAAGCAGCCTCCTGGCAAGCATGATGGAGGTGGGTGTAATGTCAATTTGATTGTGAAAAAAGATCAGAAGAGGGATCCGCGTCAAAAACAGAATAACTACTATAATCAACATAAAGCGAAGGTCCGGGCTGCGCCTAAACGACAGCAAAAGGTGATTCCTTGTGGGAAAAGAACGGATTTCGGGTATCTTAAGGACTTTTATGAACGGTATACCACTGGAAAGTTGTTGGGGCATGGTCAGTTTGGGTATACGTATGCTGCGGTTGATAAAGCAAATGGAGATCGTGTTGCTGTCAAGAAAATTGATAAGAATAAG…
Chr16g0515141.R1.2.494	HaCPK38	MGNTCRGSFGIKDTQGLNKPEDRSISTQNHSSALSNNSLDYSPNTLISQQLIAQEFSKDPPNPNSNSKPPPVPKKDNSMSRHGTSNQSYYVLGHRTENIRDVYTLGQKLGQGQFGTTYLCTEIATGVDYACKSISKRKLISKEDLEDVRREIQIMHHLAGHKNIVTIKGAYEDPLYVHIVMELCNGGELFDRIIQRGHYSERKAAELTKIIVGVVEACHSLGVMHRDLKPENFLLVNRDDDFSLKAIDFGLSVFFKPGQIFTDVVGSPYYVAPEVLLKHYGPEADVWTAGVILYILLSGVPPFWAETQQGIFDAVLKGYIDFESDPWPLISDSAKDLIRKMLCSRPSDRLTAHEVLCHPWICENGVAPDRALDPAVLSRLKQFSAMNKLKKMALRVIAE…	ATGGGCAATACATGCCGTGGATCTTTTGGAATAAAAGACACACAGGGCTTAAACAAGCCTGAAGACCGGTCGATTTCGACACAAAACCATTCCTCTGCACTATCCAACAACTCTTTAGATTACTCCCCTAATACCTTGATCTCTCAACAGCTTATAGCCCAAGAGTTTTCCAAAGACCCCCCTAACCCCAATTCGAATTCAAAACCGCCACCTGTTCCCAAAAAGGATAACAGTATGAGCCGCCACGGGACGTCCAACCAGTCTTACTATGTTCTCGGTCACAGGACCGAGAATATTCGCGATGTTTACACTTTGGGTCAGAAGTTGGGGCAGGGTCAGTTTGGGACTACTTATTTGTGCACCGAGATTGCGACTGGTGTGGATTATGCGTGTAAGTCG…
Chr16g0510531.R1.2.494	HaCPK39	MGNCCRSPAAVAREDVKSSNFSGHDHSNRKVKASSGNGKKAPVTVLADKSKENIEEKYALDRELGRGEFGVTYLCIDRSSRELLACKSISKRKLRTAVDVDDVRREVEIMKHLPDNASIVTLREACEDENAVHLVMELCEGGELFDRIVARGHYTERAAAAVTRTIVEVVQLCHKHGVIHRDLKPENFLFANKKENSPLKAIDFGLSIFFKPGEKFSEIVGSPYYMAPEVLKRNYGPEIDIWSAGVILYILLCGVPPFWAESEQGVAQAILRGVIDFKREPWPGVSEGAKSLVRQMLEPDPKLRLTAKQVLEHPWIQNAKKAPNVPLGDVVKSRLKQFSMMNRFKRKALRVIADFLSNEEVEDIKEMFKKIDTDDDGIVTVEELKTGLQKLNTQLAESE…	ATGGGAAACTGCTGCAGATCTCCGGCGGCCGTCGCCAGAGAGGACGTCAAGTCATCGAACTTCTCCGGCCACGACCACAGCAACCGGAAAGTGAAAGCTAGCTCCGGCAACGGTAAGAAAGCTCCGGTTACTGTTCTAGCTGATAAATCGAAGGAGAATATTGAAGAAAAGTACGCGTTAGATAGGGAATTAGGGCGTGGAGAGTTCGGAGTGACATATTTGTGCATAGATCGGAGTTCTAGGGAACTGTTAGCGTGTAAATCTATATCGAAACGGAAGTTACGAACAGCGGTTGATGTGGATGATGTGAGGAGAGAGGTGGAGATTATGAAGCATTTGCCGGATAATGCGAGTATTGTGACGTTGAGAGAGGCGTGTGAGGATGAGAATGCGGTGCAT…
Chr16g0503291.R1.2.494	HaCPK40	MGNCTSTKHHKPPHTSHNKKNINKKLKKPNPYARTSIPFWVLNDPQLTTHRTRISDKYILGRELGRGEFGVTYLCTDRETKQAFACKSISKNKLRTAVDIEDVRREVAIMSTLPDHPNLVKLRDTFEDSEAVHIVMELCEGGELFDRIVARGHYSERAAAGIAKTVAEVVKMCHENGVIHRDLKPENFLFSNKKENSALKAIDFGLSIFFKPGEKFSEIVGSPYYMAPEVLKRDYGPEVDIWSAGVILYILLCGVPPFWAETEQGVALAILRGNIDFKRKPWPQISENAKSLVKQMLEPDPKKRLTAQQVLEHPWIVNEKKASNVSLGDIVKTRLKQFSMMNRFKKKALRVIAEYLSIEEVEIIKDMFTLMDSDGDGKVTFDELKAGLKKIGSQLSEPE…	ATGGGCAACTGCACCAGTACTAAACACCACAAACCACCTCATACTTCACACAACAAGAAAAACATCAACAAAAAACTAAAAAAACCTAACCCATATGCCAGAACTTCCATACCATTCTGGGTGTTGAACGACCCACAACTCACCACTCACCGAACCCGAATCTCCGACAAGTACATATTGGGTCGGGAGCTCGGTCGAGGCGAGTTTGGTGTAACATATTTATGTACGGACAGAGAAACTAAACAAGCATTTGCATGTAAATCAATTTCCAAGAATAAACTTCGAACTGCGGTTGATATAGAGGATGTTCGACGTGAGGTGGCGATTATGTCGACCTTGCCGGATCACCCGAACTTGGTGAAGCTTCGTGATACGTTTGAGGATAGTGAAGCTGTGCAT…

## Sheet: Cn
Sequences of 34 CnCPKs
ID	Name	Amino acid Sequence	Nucleotide Sequence
CHR00002044-RA	CnCPK1	MGNTCRGSFGGKDVKSFNQPEKRSSVKKDPSSNKVKNSNPQQFIAQEPSKNVNSGPKPQVVPNQDDAMNRHGSNQAFYVIGHKTANIRDHYTLGQKLGQGQFGTTYLCTENSTGIDFACKSISKRKLISKEDVEDVRREIQIMHHLAGHSNIVTIKGAYEDPLYVHIVMELCNGGELFDRIIQKGNYSERKAAELIKIIVGVVQACHSLGVMHRDLKPENFLLVNKDDDFSLKAIDFGLSIFFKPGQIFSDVVGSPYYVAPEVLLKHYGPEADVWTAGVILYILLSGVPPFWAETQQGIFDAVLKGNIDFESDPWPLISDSAKDLIRKMLTSRPSDRLTAHKVLCHPWICENGVAPDRELDTAVLSRLKQFSAMNKLKKMALRVIAESLSEEEIAGLKE…	ATGGGCAATACATGTCGCGGATCATTTGGAGGTAAAGACGTTAAGAGCTTTAATCAACCCGAAAAACGATCTAGTGTCAAGAAAGACCCTTCTTCCAATAAAGTCAAAAACTCGAACCCACAACAGTTTATAGCCCAAGAACCATCAAAGAACGTGAATTCCGGTCCCAAGCCTCAAGTTGTACCCAATCAAGACGACGCAATGAACCGCCATGGAAGTAACCAAGCATTCTATGTCATTGGACATAAAACAGCAAATATTCGTGATCATTACACGTTGGGTCAAAAACTAGGCCAAGGTCAATTTGGTACTACTTATTTATGCACTGAGAATTCCACTGGTATAGATTTTGCTTGTAAATCGATTTCTAAAAGGAAGTTGATTTCCAAAGAGGATGTG…
CHR00008513-RA	CnCPK2	MGNCCRSPAAVAREDVKSSDHITKKDKTKAPITVLSDVSKENIEDKYMLDRELGRGEFGVTYLCIDRNSRELLACKSISKRKLRTSVDVEDVKREVAIMKHLPENASVVRFREACEDENAVHLVMELCEGGELFDRIVARGHYTERAAAAVVKTIVEVVMLCHKHGVIHRDLKPENFLFANKKENSPLKAIDFGLSIFFKPGERFSEIVGSPYYMAPEVLKRNYGPEIDIWSAGVILYILLCGVPPFWAESEQGVAQAILRGLIDFKREPWPSVSEGAKSLVRQMLEPDPKLRLTAKQVLEHSWLQNAKKAPNVPLGDVVKARLKQFSLMNRFKRKALRVIADFLSNEEVEDIKEMFKKIDIDDDGIVTIEELKAGLQKFNTQLAESEVQLLIESVDTN…	ATGGGCAACTGTTGCAGATCTCCAGCTGCTGTAGCAAGAGAAGATGTGAAATCATCCGATCACATCACAAAGAAAGACAAAACAAAAGCTCCGATCACCGTCTTAAGCGACGTATCGAAAGAAAACATCGAAGATAAGTATATGTTAGATAGAGAGCTAGGTCGTGGTGAATTTGGCGTTACTTATTTATGTATCGATCGGAATTCAAGAGAGTTATTAGCGTGTAAGTCGATTTCGAAGCGAAAGTTACGGACAAGTGTTGATGTGGAGGATGTGAAGAGAGAGGTTGCTATTATGAAGCATTTACCTGAGAATGCCAGTGTTGTCAGGTTTAGGGAGGCGTGTGAGGATGAGAATGCCGTGCATTTGGTCATGGAGTTGTGTGAAGGGGGTGAGCTG…
CHR00009145-RA	CnCPK3	MYNQTFSTAQPGTPPSFPSLASDPVSSSVPFGQPNGLDPHLGRFLFQETVRVFSPDMIYYKNEEFSKDPTEDDAKVDKDVVTVQKAPPRIVIIAKNEVKVSPAVVFEQEMKQDVKQAEKVVIVKQNSKSTQQPKVTVPNVKQAHNVKRMLSAGLQADRVLKTKTGHLKEYYNLGQKLGHGQFGTTFLCTEKTTGKEFACKSIAKRKLITDDDVEDVRREIEIMHHLSGHPNVVSIQGAYEDSVAVHLVMELCAGGLSFFGVMHRDLKPENFLFVDDDEDSPLKTIDFGLSVFFKPGEKFEDVVGSPYYVAPEVLLKNYGPEADIWSAGVILYILLCGVPPFWGESENEIFEEVLRGKLDFTSDPWPSISNSAKDLVRKMLIRDPRKRITAHGVLCHPWI…	ATGTACAACCAAACGTTTTCGACGGCACAACCTGGTACACCACCCTCGTTTCCATCATTGGCTTCAGATCCGGTTTCATCGTCGGTTCCTTTTGGACAACCAAACGGGTTGGATCCTCATCTGGGTCGGTTTCTGTTTCAAGAAACTGTTAGGGTTTTCTCGCCCGATATGATTTATTACAAGAATGAGGAGTTTAGTAAAGACCCGACAGAGGATGATGCTAAAGTTGACAAAGATGTTGTGACTGTGCAAAAGGCGCCTCCACGGATAGTGATCATAGCGAAAAATGAGGTTAAAGTGTCTCCGGCTGTGGTTTTTGAGCAGGAAATGAAGCAAGATGTGAAGCAGGCTGAGAAAGTTGTGATAGTGAAGCAAAATAGTAAATCTACGCAGCAGCCG…
CHR00012667-RA	CnCPK4	MGNCCAVPSTTDDLDSNTKGKNKPNPFSLDYDGSIPPASKYKPYVLENPTGNQIEETYVLGKELGRGEFGVTYLCTDKVNGDVYACKSISKKKLRTRVDIEDVRREVEIMKHMPSHPNIVSLKDTYEDDSGVHLVMELCEGGELFDRIVARGHYTERAAAGVTKTIVEVIQMCHKHGVMHRDLKPENFLYENKKETAALKAIDFGLSVFFKPGERFNEIVGSPYYMAPEVLKRNYGPEVDVWSAGVILYILLCGVPPFWAETEQGVAQAIIRSVVDFKRDPWPKVSDTAKDLVKKMLNPDAKLRLTAQEVLDHPWIQNAKKAPNVSLGETVKARLKQFSVMNKLKKRALREVAGIKQGFDLMDTSKQGKINIVELKAGLQKLGQHIPDADLQILMDAGD…	ATGGGTAATTGCTGTGCGGTACCATCAACTACAGATGATCTTGATAGTAACACAAAAGGTAAAAATAAACCAAACCCTTTTTCATTAGATTATGATGGGTCAATTCCACCTGCAAGTAAGTACAAACCTTATGTTTTAGAGAACCCAACTGGGAATCAAATTGAGGAGACTTATGTTTTAGGTAAGGAGTTAGGTAGAGGTGAATTTGGTGTTACTTATTTATGTACTGATAAAGTTAATGGAGATGTTTATGCTTGTAAATCCATATCCAAAAAGAAGTTAAGGACTAGAGTTGATATTGAGGATGTTAGGAGAGAAGTTGAGATTATGAAACATATGCCTAGTCATCCTAATATTGTTAGTTTGAAAGATACTTATGAAGATGATAGTGGTGTTCAT…
CHR00021503-RA	CnCPK5	MGSCFSTTKISGSNSNQQQHRTTAAAANKNDGHRNQQPHRTTQQQSSNNNTNNGRNKMKSKAGSRRQNGVVSCGKRTDFGYLKDFDKRYSIGKLLGHGQFGYTYVATDKTNGDRVAVKKIDKNKMILPVAVEDVKREVRILRALSGHENVVQFHNAFEDDSYVYIAMELCEGGELLDRILSKKDSRYTEKDAAIVVRQMLKVAAQCHLRGLVHRDMKPENFLFKSPKEDSHLKATDFGLSDFIRPGKKFTDIVGSAYYVAPEVLKRKSGPESDVWSIGVITYILLCGRRPFWDKTEDGIFKEVLRNKPDFKRKPWPTISMSAKDFVKKLLVKDPRARLTAAQALSHPWVREGGNASEIPLDISVLSNMRQFVRYSRLKQFALRALASTLDEEELSDLKD…	ATGGGTAGCTGTTTTTCAACCACAAAGATCAGTGGGTCCAATAGTAATCAACAACAACATAGGACAACAGCAGCAGCAGCTAATAAGAATGATGGTCATAGGAATCAACAACCACATAGGACGACACAACAGCAGTCAAGTAATAATAATACTAATAATGGCAGAAATAAGATGAAGAGTAAAGCTGGTTCAAGGAGACAAAATGGGGTGGTTTCGTGTGGAAAAAGAACAGATTTTGGGTATTTGAAAGATTTTGATAAAAGATATTCAATTGGGAAGTTGTTGGGTCATGGTCAATTTGGGTATACTTATGTTGCTACTGATAAAACTAATGGTGATCGTGTTGCTGTCAAGAAAATTGACAAAAATAAGATGATCCTTCCGGTTGCTGTTGAGGAT…
CHR00010894-RA	CnCPK6	MSRMSTLPEHPNIVKLRATYEDNEAVHLVMELCEGGELFDRIVARGHYSERAAAGIAKTVAEVVKMCHENGVIHRDLKPENFLFANKKENSPLKAIDFGLSVSFLNQKFSEIVGSPYYMAPEVLKRNYGPEVDIWSAGVILYILLCGVPPFWAETEQGVALSILRGNIDFKREPWPQISENAKSLVKQMLEPDPKKRLTSQQVLEHPWIQNEKKASNVPLGDIVRTRLKQFSVMNRFKKKALRVIAEHLSIEEVEVIKDMFTLMDSDGDGKVTFDELKAGLRKVGSQLADPEIKLLMDVADVDNNGVLEYGEFVAVTIHLQKMENDEHLRRAFMFFDKDGSGYIELDELEQVLYENGQADIDVLNQIVKEVDTDKVPYLNLTIDVKILKWMGKDGRISF…	ATGTCGACTTTACCTGAGCATCCTAATATAGTGAAGCTTAGGGCGACTTATGAGGATAATGAAGCTGTTCATTTGGTTATGGAGTTGTGTGAAGGTGGTGAGCTTTTTGATAGGATTGTTGCTAGAGGTCATTATAGTGAACGTGCTGCTGCTGGTATTGCGAAAACTGTCGCTGAAGTTGTCAAGATGTGTCATGAGAATGGTGTCATTCATAGAGATTTGAAACCTGAGAATTTCTTGTTTGCGAATAAGAAGGAGAATTCGCCCTTGAAAGCTATTGATTTTGGCCTTTCTGTATCTTTTTTAAACCAGAAGTTTTCAGAAATTGTGGGTAGTCCATACTATATGGCACCAGAGGTTTTGAAGCGAAATTATGGACCAGAGGTTGATATATGGAGT…
CHR00014604-RA	CnCPK7	MGMSLSKAKHPQTEEPAQKKTKKLERKGSILGLEEKSIDLDYKKGKEIGSGRFATTYLCKEKSTGKKYACKSILKRFLATESEKQDLRREVRIMEHLKGQRNVVELFATYEDTRYVHLVMEYCEGGELYDKMESKGRFSEKVAAQIITSVMKVVCYLHFMGIMHRDLKPENFLLAKKGLIGAPCCADYTLLKAIDFGLSAYIDEDRPDEKLQSFPGKPNQEKVGTAFYVAPEVLRRQPYGKEVDIWSAGVILYMLLTGAPPFYGDKESEIFEAVLKADPDMNSYPWPLISENAKKLVKSMLSVHPRDRPTAAAVLNDQWLKENGVATENPIEDAFLVKMKHFRAMSKFKKLALMAMMESIPLEELEGLRAMFRNFDTDGNKVISHDELKKSFFKLGSDL…	ATGGGTATGTCTCTAAGCAAAGCCAAACACCCCCAAACAGAAGAACCAGCTCAGAAGAAGACCAAAAAGTTGGAAAGAAAAGGTTCAATATTAGGCCTAGAAGAAAAAAGTATAGATTTAGATTACAAAAAAGGCAAAGAAATTGGTAGTGGAAGATTTGCAACAACTTATCTTTGTAAAGAAAAGTCAACTGGTAAAAAATATGCATGTAAGTCAATACTAAAAAGATTTCTTGCAACAGAAAGTGAAAAACAGGATTTAAGGAGGGAAGTTAGAATAATGGAACATTTAAAAGGTCAAAGAAATGTTGTTGAGTTATTTGCTACATATGAAGATACTAGATATGTGCATTTGGTTATGGAGTATTGTGAAGGAGGTGAACTTTATGACAAAATGGAG…
CHR00006907-RA	CnCPK8	MGNTCVGPTISKNGFIQSVSAAMWRTPPEETPTTPNGESSNHSKEPEPPLPVQSKPPEQITMPKPEKKPEEKLPVKPKKGPEMKRVSSAGLRTDSVLQRKTGNLKEFFTLGKKLGQGQFGTTFLCTEKATGEQYACKSIAKRKLLTDEDVEDVRREIQIMHHLAGHPNVISIKGAYEDAIAVHVVMELCAGGELFDRIIQVGHYTEKKAAELTRTIVGVVETCHSLGVMHRDLKPENFLLVDKKEDSLLKTIDFGLSVFFKPGESFHDVVGSPYYVAPEVLRKRYGPEADVWSACVIVYILLSGVPPFWAGHPWVQVDGVAPDKPLDSAVLSRMKQFSAMNKLKKMALRVIAESMSEEEIAGLKQMFQMIDTDNSGQITFEELKAGLKRVGANLKESEI…	ATGGGGAATACTTGTGTTGGACCAACTATTTCAAAGAATGGATTTATTCAATCGGTTTCCGCTGCAATGTGGAGAACGCCTCCTGAAGAAACGCCAACTACGCCTAATGGAGAATCTTCAAATCATAGCAAAGAACCTGAACCGCCGTTACCTGTTCAAAGCAAACCACCAGAACAAATAACAATGCCAAAACCTGAGAAGAAACCAGAAGAAAAGCTGCCCGTGAAACCCAAAAAAGGTCCTGAAATGAAGAGGGTATCAAGTGCCGGGCTTCGTACTGATTCTGTTTTACAAAGAAAAACCGGGAATTTGAAGGAGTTTTTCACTTTGGGGAAGAAGTTAGGACAAGGGCAATTTGGTACGACTTTTCTTTGTACAGAAAAAGCTACTGGTGAACAA…
CHR00028007-RA	CnCPK9	MGNCCVTPGKSNKKKNVKPNYYSNSFHPRPDTGNEIKFHVLKDPTGHDITQRYILGRELGRGEFGVTYLCTDLETGEKFACKSILKKKLRTTVDIDDVKREVDIMKHLPKHPNIVTIKDTYEDNNAVHIVMELCEGGELFDRIVARGHYTERAAAAIMRTIVEVVQICHMHGVMHRDLKPENFLFASKKETAALKTIDFGLSVFFKEGEVFKEIVGSPWYMAPEVLKRSYGPEVDVWSAGIILYILLCGVPPFWAETEQEVAQAIIHSKIDFKRDPWSKVSENAKDLVKKMLDRDPERRLTAQQVLEHPWLFDAKAAPNVSLGEVVRSRLKQFQVMNKLKKRALRVIAEHLSVEEVAGLKETFEMMDTGNKGKINMEELRNGLQKLGQLINDDDLKILM…	ATGGGAAATTGTTGTGTGACCCCTGGTAAATCTAATAAGAAGAAGAACGTCAAACCAAACTATTACTCAAACTCTTTTCATCCCAGACCGGACACTGGAAATGAGATCAAATTTCATGTATTAAAGGACCCGACGGGTCATGACATCACACAACGTTACATTCTAGGACGGGAGCTAGGCAGGGGTGAGTTTGGTGTAACATATTTATGTACAGATTTAGAAACCGGCGAAAAATTTGCTTGCAAATCAATATTAAAGAAGAAGCTTAGGACTACCGTAGATATTGATGATGTTAAAAGAGAAGTTGACATCATGAAACATTTGCCTAAACATCCGAATATTGTCACAATAAAGGACACGTATGAGGATAATAATGCAGTGCACATAGTGATGGAATTG…
CHR00032190-RA	CnCPK10	MGICWSLLKPRRSHEIPISSPSPTHTNIPNDRPTHTIPNDRFTDQERTYYPLPSNFDPRKTITNQDDGSILGKEYVDLKQIYLIGKELGRGQFGVTYLCTEKATGIKYACKSISKRKLVTKKDMEDVRREILMLQHLTGQPNIVEFRGAYEDVTSVHLVMELCSGGELFDRITKQGSYSEKEAAKIARQIVNVVHVCHFMGVMHRDLKPENFLMVSQDDDSPVKATDFGLSVFIEEGKVYKEIVGSAYYVAPEVLRRRYGKEIDVWSAGVILYILLSGVPPFWGETEKAIFEEILDGNLDLESPPWPSISAGAKDLISKMLTRNPKNRITAHKALEHPWLKEGGEASEQPMDSAVLTRMKQFRAMNKLKKLALKVIAENLESAEEIKGLKQMFNNMDTD…	ATGGGTATTTGTTGGTCTTTGCTAAAACCTCGTCGAAGCCATGAAATCCCCATTTCATCCCCATCACCTACTCATACTAATATTCCTAATGATCGACCTACTCATACTATTCCTAATGATCGTTTCACCGATCAAGAAAGAACATACTATCCTCTACCTAGTAACTTCGACCCACGAAAAACCATAACAAACCAAGATGATGGGTCCATTTTAGGTAAAGAGTACGTTGATCTAAAACAAATTTACCTTATTGGTAAAGAATTAGGGAGAGGCCAATTTGGTGTAACGTATCTTTGCACCGAAAAGGCCACAGGAATAAAATATGCTTGCAAATCGATATCTAAGCGAAAGCTAGTGACGAAAAAAGATATGGAGGATGTAAGGAGGGAGATATTGATG…
CHR00025800-RA	CnCPK11	MGICFSTTKITGFTSTTPSDTQGDTTAGETQQQQPQANDNEGLKLVLYKNKNTNRNYNHKQGNHTNNNVYNNKVKGKASTVNRQKKVIIPCGKRTNFGYLKNFGKRFSTGKLLGHGQFGYTYAAIDKANGDRVAVKKIDKMVLPIAVEDVKREVKILRALTGHENVVKFHNAFEDDSFVYIVMELCEGGELLDRILSKKEGRYTEKDTSIIVRQMLKVAAECHLHGLVHRDMKPENFLFKSQNEDSPLKATDFGLSDFIKPGKKFTDIVGSAYYVAPEVLKRRSGPESDVWSIGVITYILLSGLRPFWDKTEGGIFREVLRNKPDFRRKPWPTVSDSAKDFVRKLLVKNPLARLTAAQALSHPWVRVNGNASLIPLDISVLSNMRHFVTYSRLKQFALR…	ATGGGTATATGTTTTTCAACCACAAAGATAACCGGGTTCACCAGCACCACCCCCTCCGACACCCAGGGTGACACCACGGCAGGAGAGACCCAACAACAACAACCTCAGGCCAATGATAATGAAGGGTTAAAGCTGGTTTTGTATAAGAATAAAAATACAAACAGGAATTATAATCATAAGCAAGGTAACCATACTAATAATAATGTTTATAATAATAAGGTAAAGGGCAAGGCTAGTACGGTAAATCGACAAAAGAAGGTGATTATTCCTTGTGGAAAAAGAACAAATTTTGGGTATCTTAAGAACTTTGGTAAGAGATTTTCAACTGGGAAATTGTTGGGGCATGGGCAGTTTGGGTATACATATGCTGCTATCGATAAGGCGAATGGTGATCGTGTT…
CHR00032404-RA	CnCPK12	MGNVCIKGFQSVYKALCGPESQPLNKNQADDTKKHPKDPQPTQNTPPQSPKLAKDETKNDFKVEAKQQVKVETKPSRKVSLVKQQSKHVKSVKKPHEMKRLLSAGLQADCVLKTKTGNLKDFYTLGKKLGNGQFGTTFLCIEKQTRKEYACKTIAKRKLVTDDDVVDVRREVEIMHHLSGHPNVVSIKEAYEDAVSVYLVMELCAGGELFDRIIDKGHYSEREAADLAKTIVGVIEACHSLGVIHRDLKPENFLFVDEEEDALMKAIDFGLSIFFKPGQVLTDVVGSPYYVAPEVLLKNYGPEADIWSAESEEDIFEEVLHGKLDFSIDPWPNISESAKELVKKMLVRDPKKRITAHEVLCHPWISIDGVAPDKPLDPAFLIHLTRFSAMNKLKKMALR…	ATGGGAAATGTATGTATAAAAGGTTTCCAATCAGTATACAAAGCCTTGTGCGGTCCTGAATCACAACCTCTAAACAAGAACCAAGCGGACGATACAAAAAAACATCCTAAAGACCCTCAACCGACTCAAAACACACCTCCACAATCGCCTAAGTTAGCAAAAGACGAGACTAAAAATGATTTCAAGGTGGAGGCTAAGCAACAAGTCAAGGTAGAGACTAAGCCATCTAGAAAGGTTTCATTAGTTAAGCAACAAAGCAAGCATGTGAAGTCTGTTAAAAAACCGCATGAAATGAAGAGACTGTTAAGTGCAGGACTACAAGCCGATTGTGTATTAAAAACCAAAACTGGGAATTTAAAAGATTTCTATACGTTGGGTAAGAAACTAGGAAATGGTCAG…
CHR00041151-RA	CnCPK13	MGNCCSQAQTPDAEPEAQKSLKGGDKQQEENSSTAPPKKAPTAQPAAGKNGKQSPIGTVLGRPMEDQNAKLANKDDIEDVRREVQIMHHLAGQQNIVELKGAFEDKHSVHLVMELCAGGELFDRIIAKGHYTERAAASLLRTIVQIVHTCHSMGVIHRDLKPENFLLLNKDENAPLKATDFGLSVFYKQGEVFKDIVGSAYYIAPEVLKRKYGPEVDIWSIGVMLYILLSGVPPFWAESEHGIFNAILRGHIDFTSDPWPSISSPAKDLVKKMLNSDPKQRLTAHQVLSHPWIMEDGEAPDKPLDNAVLGRLKQFKAMHNFKKVALRVIAGCLSEEEIMGLKQMFKGMDSDNSGTITLEELKHGLSKQGTRLTESEVKQLMEAADADGNGTIDYEEFIT…	ATGGGGAACTGTTGTTCCCAAGCTCAAACTCCAGATGCTGAACCCGAAGCTCAAAAATCCTTAAAAGGAGGAGACAAACAACAAGAAGAAAACTCATCCACAGCGCCTCCTAAAAAGGCCCCTACGGCTCAACCAGCAGCAGGAAAGAATGGTAAGCAATCTCCTATTGGGACAGTCTTGGGACGCCCCATGGAAGATCAAAACGCGAAACTTGCTAATAAAGATGACATTGAGGATGTGAGGAGGGAAGTACAAATCATGCATCATTTGGCTGGCCAGCAGAATATTGTTGAACTTAAGGGGGCGTTTGAGGATAAACATTCAGTACATTTGGTAATGGAGTTGTGTGCTGGAGGAGAATTATTTGATCGAATCATTGCCAAGGGCCATTATACGGAG…
CHR00033193-RA	CnCPK14	MKRPSQISSLKPSNSVLPHPTPRLRDHFAMGKKTRPRSPAQRTFVKKNQPVILLANPYQKETLCKDDYDDVWREIQIMHHLSEHPCVVANKRCDEDMCLFIWLWNYLGGELFDRIVQKGHYSEKEAAKLMKTIVGVVEACHSLGVMHRDLKPENFLFHTHDEDAQLKAIDFGLSVFYKPGQYLTDVVGSPYYVAPEVLHKHYGPEIDVWSAGIILYILLSGVPPFWAGNICKNTILLICCVTYMITWLVHYAFRVRFGYFRQILRGKLDFSSEPWPQISESAKDLITKMLDRRPQQRIKAHEVLCHPWIVDDTVAPDKPLDSAVISRLKQFSAMNKLKKMALRVIAERLSEEEIGGLKQMFKMIDADNSGTITFEELKQGLQRVGSNLMESEIKELMDA…	ATGAAGAGACCCTCACAAATTTCATCTTTGAAGCCTTCAAATTCAGTCCTCCCACACCCAACTCCGCGGTTACGAGACCACTTTGCAATGGGAAAAaAAACTAGGCCAAGGTCACCCGCACAACGTACATTTGTAAAGAAAAATCAACCGGTAATTTTGCTTGCAAATCCATACCAAAAGGAAACTTTATGTAAAGATGATTATGATGATGTGTGGAGAGAAATTCAAATAATGCATCATTTATCTGAGCATCCATGTGTTGTCGCGAATAAAAGGTGCGACGAGGACATGTGTTTGTTCATTTGGTTATGGAATTATCTTGGTGGTGAGTTATTTGATAGGATTGTACAAAAGGGGCATTACAGTGAGAAAGAGGCGGCTAAATTAATGAAAACGATT…
CHR00047642-RA	CnCPK15	MSVPNTSHRRRTRNNLVRPLSQDESDPQTSNSKIFIRPARVLKDSAGKEIYKRYKLGKELGRGEFGVTYECQDITTGEKIACKKISKSKLRAEIDVEDVRREVEIMRHMPEHPNIVSYKDVYEDKDAIYLLMELCEGGELFDRIVAKGHYTERAAALVIKTILEVVQVCHNHGVMHRDLKPENFLYSHKGENASLKAIDFGLSISFEPGKRFREIVGSPYYMAPEVLKRNYFEQVDVWSAGVILYILLCGVPPFWAETEEGIAQAVIKGDINFKRDPWPRVSEDAKSLVKGMLEQNPYERLTVEEALENQWIQNAHKVPNIPLGEHVRSRIQQFSLMNKFKKKVIRVVAENLPDEQIHGLKQLFDEMDKDKNGSLTFEEFKDGLCLIGDQPLDDPDVRM…	ATGTCTGTGCCAAACACAAGCCATAGAAGAAGAACAAGAAACAACCTAGTGAGACCCCTTTCGCAAGACGAATCAGACCCTCAAACCTCAAATTCAAAAATATTCATACGTCCAGCTCGTGTCCTAAAAGACTCGGCTGGAAAAGAGATTTATAAACGTTACAAGCTCGGAAAAGAGCTAGGAAGAGGTGAGTTTGGTGTGACATATGAATGTCAAGATATAACAACGGGCGAAAAGATTGCATGCAAAAAGATATCAAAGAGCAAACTAAGGGCAGAAATCGACGTTGAAGATGTGAGGAGAGAGGTGGAGATCATGAGACATATGCCTGAGCATCCTAATATTGTGAGCTATAAAGATGTTTATGAAGATAAAGATGCTATTTATTTGCTCATGGAG…
CHR00045203-RA	CnCPK16	MGNCCATPSTSDENKKGKNKPNPFSLDYGAPNPSANGGYKSNRVLDNPTGHEIEERYVLGKEMGRGEFGITYMCTDKLTGEIFAYTYEDDNAVHLVMELCEGGELFDRIVARGHYTERAAAGVVKTIVEVIQMCHKHGVMHRDLKPENFLFANKKETAALKAIDFGLSVFFKPGERFNEIVGSPYYMAPEVLKRDYGPEVDVWSAGVILYILLCGVPPFWAETEQGVAQAIIRSVVDFKRDPWPKVSDTAKDLVKKMLNPDPKLRLTAQEVLDHPWIQNAKKASNVSLGETVKARLKQFSVMNKLKKRALRVIAEHLSAEEVAGIRQGFDLMDTNKRGKINIVELKAGLQKLGHQIADADLQILMEAGDVDKDGFLNYGEFVAISVHLRKMGNDDHLKD…	ATGGGTAATTGTTGTGCTACACCATCTACTAGTGATGAGAACAAAAAAGGTAAAAATAAACCGAACCCTTTTTCGTTAGATTACGGCGCGCCGAACCCATCTGCAAACGGTGGATATAAGTCAAATAGAGTGTTGGATAATCCAACAGGACATGAGATTGAGGAAAGATATGTTTTAGGTAAGGAAATGGGTAGAGGTGAATTTGGGATTACTTATATGTGTACGGATAAGTTGACGGGTGAGATTTTTGCGTATACTTATGAGGATGATAATGCTGTTCATTTGGTTATGGAGTTGTGTGAGGGTGGGGAGTTGTTTGATCGGATTGTTGCGAGAGGACATTATACTGAAAGAGCGGCTGCCGGAGTGGTTAAGACGATTGTTGAGGTTATTCAGATG…
CHR00052332-RA	CnCPK17	MGNCCATPSTTDTENKKGKNKPNPFSLDYGGPKNIGPYKPYVLENPTGTEIEQTYVLGKEMGRGEFGITYMCTDKSSGEVLACKSISKKKLRTRVDVEDVRREVEIMKHLPPHQNIVSLKDTYEDDSAVHLVMELCEGGELFDRIVARGHYTERAAASVTRTIVEVIQMCHKHGVIHRDLKPENFLYANKKENSALKVIDFGLSVMFKPGERFDEIVGSPYYMAPEVLKRNYGPEVDVWSAGVILYILLCGVPPFWAETEQGVAQAIIRSVVDFKRDPWPKVSDNAKDLVKKMLNPDPTTRLTAQEVLDHPWIQNAKKAPNVSLGENVKARLKQFSFMNKLKKRALRVIAESLSAEEVAGIRQGFDLMDTKKQGKINIAELKAGLQKLGHQIPDSDLQM…	ATGGGTAATTGTTGTGCTACACCATCAACTACTGATACAGAGAATAAAAAGGGTAAAAATAAGCCAAACCCATTTTCTTTAGATTATGGTGGGCCTAAAAATATTGGCCCATATAAGCCATATGTGTTGGAAAATCCCACTGGAACTGAGATTGAGCAAACATATGTTCTTGGTAAGGAGATGGGTAGGGGTGAATTTGGGATAACTTATATGTGTACTGATAAGTCTAGTGGAGAAGTGTTGGCTTGTAAGTCGATATCAAAGAAGAAGTTGAGGACTAGGGTGGATGTTGAGGATGTTAGGAGGGAAGTTGAGATTATGAAGCATTTGCCGCCTCATCAAAATATTGTGAGTTTGAAGGATACCTATGAAGATGATAGTGCTGTTCATTTGGTTATG…
CHR00036233-RA	CnCPK18	MGNTCRGSLSVRINQGGVNQPEQKANSKRYNSSSTTFNSQNRAPDNFPKKNPNSNSNPNPKSPVKEATMNRHNANQVYYVLGHKTDDIRDFYTLGQKLGQGQFGTTYLCIENSTGINYACKSISKRKLISKEDVEDVRREIQIMHHLAGHKNIVTIKGAFEDPLYVHIVMELCNGGELFDRIIQRGQYTERKAAELTKIIVGVVEACHSLGVMHRDLKPENFLLVNKDDDFSLKAIDFGLSIFFKPGQIFTDVVGSPYYVAPEVLLKHYGPEADVWTAGVILYILLSGVPPFWAETQQGIFDAVLKANIDFESDPWPVISDSGKDLIKKMLCSHPSNRLTAHQVLCHPWICENGVAPDRALDPAVLSRLKQFSAMNKLKKMALRVIAESLSEEEIAGLR…	ATGGGCAATACATGCCGCGGATCTTTATCGGTAAGAATAAATCAGGGTGGCGTCAATCAGCCCGAACAAAAGGCGAATTCCAAGAGATATAACTCCTCATCTACCACCTTTAACTCTCAAAACCGTGCGCCCGACAACTTTCCCAAGAAAAATCCAAATTCAAATTCAAATCCAAACCCGAAATCGCCGGTTAAAGAAGCCACCATGAATCGCCACAATGCTAATCAGGTTTATTATGTCCTTGGTCATAAAACAGATGACATTCGTGATTTTTACACATTGGGTCAAAAACTTGGCCAAGGGCAGTTTGGGACAACTTATTTATGCATAGAGAATTCAACGGGTATAAACTATGCATGTAAATCAATTTCCAAAAGGAAGTTGATTTCAAAAGAGGAC…
CHR00048120-RA	CnCPK19	MHRKTTGIPYACKSIPKKKLICKEDYEDVLKEIQIMHHLSEHNNVVRIKGTYEDALYVHIVMELCAGGELFDRIVAKGQYSEREAANVIKTIVGVVEACHSLGVMHRDLKPENFLFSTTSEDATLKATDFGLSVFYKPGFPIFQNLGETFSDVVGSPYYVAPEVLRKHYGPESDVWSAGVILYILLSGVPPFWAHPWIVDDKMAPDKPLDSAVLSRLKQFSAMNKLKKMALRVVIAETLSEEEIGGLKELFKMIDTDNSGTITFEELKEGLRRVGSELMESEIKDLMDAVTDIDNSGTIDYGEFLAATVHLNKLEREENLVSAFSFFDKDGSGYITIDELQQACEEMGLGEVRLDEIVKEIDQDNDGQIDYGEFAAMMRMGNGGIGRRTMRANLNLGEA…	ATGCACAGAAAAACCACAGGCATACCCTATGCTTGTAAATCAATCCCTAAAAAAAAACTCATTTGTAAAGAGGACTATGAAGATGTACTAAAAGAGATACAAATTATGCATCATTTAAGTGAACATAATAATGTTGTTAGGATAAAAGGTACTTATGAAGATGCATTATATGTTCATATTGTGATGGAATTATGTGCTGGTGGTGAATTGTTTGATCGGATTGTTGCGAAAGGTCAATATAGCGAAAGGGAAGCTGCTAATGTTATTAAAACTATTGTTGGTGTGGTTGAAGCTTGTCATTCGTTAGGTGTTATGCATAGGGATTTGAAACCTGAAAACTTTTTGTTTTCGACTACCAGTGAAGATGCTACTCTTAAAGCTACTGATTTTGGCTTGTCT…
CHR00069580-RA	CnCPK20	MRSNPGQRRWKKKLRLGGRDQDELVKSEDAVDRVGPPGRSGRLMRLVQQKEKQLKPQSNGFTSSKQQNYPKPTSNYVQETHSRQPPPPPPKQAAPQPQPPVPNPRPAMGSDPNTILGKPFEDIRRYYTLGKELGRGQFGVTYLCTENATGHVYACKSILKRKLKNENDKEDIRREIQIMQHLSGQPNIVEFKGTYEDRQSVHLVMELCAGGELFDRIVAAGNYTEKDAANICRQIVNVVHVCHFMGVMHRDLKPENFLLSSTDENSMLKATDFGLSVFIEEETEKGIFDAILEGEIDFESDPWPKISRSAKDLVRKMLTQDPRKRITSAQVLEHPWLREGGEALDKPLDSAVLSRMKQFRAMNKLKKLALKIKYENAIDLMGKAASLWLNRAFGVIAES…	ATGCGGTCGAACCCGGGACAGAGACGTTGGAAGAAAAAGCTTAGACTAGGCGGACGGGATCAAGATGAATTAGTCAAAAGCGAAGATGCGGTGGACCGTGTTGGTCCGCCCGGTCGATCCGGTCGGTTGATGCGTCTCGTTCAGCAAAAAGAAAAACAACTAAAACCACAATCTAATGGCTTCACATCTTCAAAACAACAAAATTATCCAAAACCAACTTCAAATTATGTCCAAGAAACCCACAGCCGCCAGCCGCCGCCACCGCCGCCAAAACAAGCCGCCCCACAGCCTCAGCCGCCAGTACCAAACCCTAGGCCAGCTATGGGATCAGACCCTAATACTATATTGGGTAAGCCTTTTGAGGATATTAGGAGATACTATACTCTTGGTAAAGAATTG…
CHR00035715-RA	CnCPK21	MGNNCVGPTVGKTGFLQSVTAAVWRNRPPENLPPPNSTTETSTKGTNNNTNNNKNVLHDKGSEQSHNVQHTPPDTVKMTAEPEAKTSENVKVTEVKVKEKEKGAEDNVKEAKSGSKFKRVQSMGQQNSVLGRKTGNIKDVYSMGKKLGQGQFGTTFLCVDKETGKEFACKSIAKRKLTTKEDVEDVRREIQIMHHLAGHDNVISIVGAYEDAVAVHVVMELCAGGELFDRIIQRGHYTEKKAAELARLIVGVVESCHSLGVMHRDLKPENFLFINEQEEAPLKTIDFGLSMFFKPGEMFTDMVGSPYYVAPEVLRKFYSQECDIWSAGVIIYILLSGVPPFWDETEQGIFEQVLKGDLDFASEPWPSISESAKDLVRKMLVRDPKRRLTAPEVLQHPWV…	ATGGGGAATAACTGCGTGGGCCCCACTGTTGGCAAAACCGGTTTCCTACAATCTGTTACGGCTGCGGTGTGGCGAAACCGGCCACCAGAGAATTTGCCACCTCCGAATTCGACAACCGAAACGTCTACGAAAGGTACGAATAATAATACGAATAATAATAAAAATGTTTTGCATGATAAAGGATCTGAACAATCACATAATGTGCAACATACACCACCAGATACGGTTAAAATGACGGCTGAACCGGAAGCGAAAACTAGCGAAAATGTTAAGGTGACAGAAGTTAAGGTTAAGGAAAAAGAAAAAGGAGCCGAGGATAACGTAAAAGAAGCAAAGTCAGGGAGTAAATTTAAGCGCGTGCAAAGTATGGGGCAACAGAATTCGGTATTAGGAAGAAAG…
CHR00067725-RA	CnCPK22	MGNCCSSKEPPTQDGPENSGRVGERSQNDRSRATSKSASPSPTAKSGKPSPIGTVLGRPMEDIRTNYTIGKELGRGQFGVTHLCTCKQTGEQFACKTIAKRKLANKEDMEDVRREVQIMHHLSGQKNIVDLKGAFEDKHSVHLVMELCAGGELFDRIIAKGYYTERGAASLLRTIVQIVHTCHSMGVIHRDLKPENFLLLNKEENAPLKATDFGLSVFYKQDANMRDLNQIYDLMQARYSVDIVGSAYYIAPEVLKRKYGPEVDIWSIGVMLYILLCGVPPFWAESEHGIFNAILRGHVDFTSDPWPTISPQAKDLVRKMLNSDPKQRLTAHQVLSHPWIKEDGEAPDVPLDNAVMGRLKQFRAMNKFKKVALRVIAGCLSEEEIMGLKEMFRGMDTDN…	ATGGGGAATTGTTGCTCTAGCAAAGAGCCTCCAACCCAAGATGGTCCTGAAAATTCCGGCCGTGTTGGAGAAAGATCCCAAAATGATCGTTCAAGAGCCACTTCCAAATCCGCGTCCCCGTCACCCACAGCCAAATCTGGCAAGCCATCCCCTATTGGCACGGTCTTAGGTCGTCCAATGGAGGATATCCGTACAAACTACACAATTGGCAAAGAGCTTGGGCGAGGCCAATTTGGTGTCACGCATTTGTGCACGTGCAAACAAACGGGAGAACAATTTGCATGCAAAACTATAGCTAAAAGAAAACTTGCAAATAAGGAAGATATGGAGGATGTCAGGAGAGAAGTACAAATTATGCATCATTTAAGCGGTCAAAAGAATATTGTGGACCTTAAGGGT…
CHR00068269-RA	CnCPK23	MGNKASGPPQTGFFQSITGGDRKSRHHHHQSTKRHRKKSEMPAEAGEMLSVLKTKTGNMKELYILGRELGHGQFGTTFLCVDKNTGNQYACKTIAKRRLVCEEDIEDVRREIQIMHHMAGQPNVISIVGSYEDAVSVYVIMELCYGGELFDQIIERGHYTEKKAADLSRVIVGVVETCHSLGVMHRDLKPENFLFVNEKEDSPLKSIDFGLSTFFKPGDVFHDAVGSSYYMAPELLQRNYDNGCDVWSAGIIIYILLCGVPPFWDETDEGLYEKVLEGELDLESGPWRSISESAKDLIRGMLVRDPKKRMTAREVLNHPWIKADGVAPDEPIDSAVLSRLKQFSAMNKIKKIAIEVIAMSLSEEEIAGLKEMFKMMDTDGSNQITLEELKLGLEKVGVN…	ATGGGAAACAAAGCCTCAGGTCCTCCACAAACCGGATTCTTCCAATCCATTACAGGAGGTGATCGAAAAAGCCGCCATCACCACCACCAAAGCACTAAAAGACACCGAAAGAAATCTGAAATGCCAGCCGAAGCAGGTGAAATGCTATCAGTATTAAAAACAAAAACAGGAAATATGAAGGAACTTTATATTTTAGGTAGAGAATTAGGCCATGGTCAATTTGGTACAACTTTTTTATGTGTCGATAAAAACACTGGAAACCAATACGCGTGTAAAACTATAGCCAAAAGACGTTTGGTATGTGAGGAGGATATAGAGGATGTTAGAAGGGAAATACAAATAATGCATCATATGGCAGGCCAGCCTAATGTGATATCTATCGTTGGTTCTTATGAAGAT…
CHR00065772-RA	CnCPK24	MAEVVVALQLSERSQEKFDNSTQPAGLFGFVWKLPSYFSSQTRENSEHTWLREGGSDPRPVPNPRPAMGSDPNTILGKPFEDIRRYYTLGKQWGRGQFGGTYLCTENATSLVYACKSILKRKLKNENDKEDIRREIQIMQHLSGQPNIVEFKGTYEDRQSVHLVMELCAGGELFDRILTVGHYTEKDAANICRQIVNVVHVCHFMGVMHRDLKPENFLLSSTDENSMLKATDFGLSVFIEEGKVYRNIVGSEYYVAPEVLRRSYGKEIDIWSAGIILYILLSGVPPFWAETEKGIFDAILEGEIDFESDPWPTISRSAKDLVRKMLTQDPRKRITSAQVLEHPWLREGGEALDKPLDSAVLSRMKQFRAMNKLKKLALKVIAESMSEEEIKGLKAMFVN…	ATGGCTGAGGTAGTGGTAGCACTTCAGCTGTCAGAGAGATCACAGGAGAAGTTTGATAATTCTACACAACCAGCAGGCTTATTTGGATTCGTGTGGAAGCTGCCAAGTTATTTTTCTTCCCAGACCAGGGAGAACTCTGAGCATACATGGCTCAGAGAAGGTGGATCAGACCCTAGGCCAGTACCAAACCCTAGGCCAGCTATGGGATCAGACCCTAATACTATATTGGGTAAGCCTTTTGAGGATATTAGAAGATACTATACTCTTGGTAAACAATGGGGTAGGGGTCAATTTGGTGGAACTTATTTGTGTACTGAAAATGCAACTAGTCTTGTTTACGCGTGTAAGTCGATATTGAAAAGGAAGCTTAAGAATGAGAATGATAAGGAGGATATTAGA…
CHR00078986-RA	CnCPK25	MKRPSQISSLKPSNSVLPHPTPRLRDHFAMGKKLGQGQFGTTYICKEKSTGIDFACKSIPKRKLLCKDDYDDVWREIQIMHHLSEHPCVVRIKGAYEDNVFVHLVMELCAGGELFDRIVQKGHYSEKEAAKLMKTIVGVVEACHSLGVMHRDLKPENFLFHTHDEDAQLKAIDFGLSVFYKPGQYLTDVVGSPYYVAPEVLHKHYGPEIDVWSAGIILYILLSGVPPFWAESDSGIFRQILRGKLDFSSEPWPQISESAKDLITKMLDRRPQQRIKAHEVLCHPWIVDDTVAPDKPLDSLLYRIKQFSAMNKLKKMALRVIAERLSEEEIGGLKQMFKMIDADNSGTITFEELKQGLQRVGSNLMESEIKELMDAADTDCSGTIEYDGGGYITKDELQQ…	ATGAAGAGACCCTCACAAATTTCATCTTTGAAGCCTTCAAATTCAGTCCTCCCACACCCAACTCCGCGGTTACGAGACCACTTTGCAATGGGAAAAAAACTAGGCCAAGGTCAATTCGGCACAACGTACATTTGTAAAGAAAAATCAACCGGTATAGATTTTGCTTGCAAATCCATACCCAAAAGGAAACTTTTATGTAAAGATGATTATGATGATGTGTGGAGAGAAATTCAAATAATGCATCATTTATCTGAGCATCCATGTGTTGTGCGAATAAAAGGTGCGTACGAGGACAATGTGTTTGTTCATTTGGTTATGGAATTATGCGCGGGTGGTGAGTTATTTGATAGGATTGTACAAAAGGGGCATTACAGTGAGAAAGAGGCGGCTAAATTAATG…
CHR00058296-RA	CnCPK26	MGNTCRGSFGIKDAQGFNKPEEQSVSTQNNSALSNNSLDYSPTTLNTNQQIAQEFSKEPANPSPKPKKENNMNRHSNQAYYVLGHKTDNIRDVYTLGQKLGQGQFGTTYLCTEIATGVDYACKSISKRKLISKEDLEDVRREIQIMHHLAGHKNIVTIKGAYEDPLYVHIVMELCNGGELFDRIIQRGHYSERKAAELTKIIVGVVEACHSLGVMHRDLKPENFLLVNRDDDFSLKAIDFGLSVFFKPGQVFTDVVGSPYYVAPEVLLKHYGPEADVWTAGVILYILLSGVPPFWAETQQGIFDAVLKGYIDFESDPWPLISDSAKDLIRKMLCSRPSDRLTAHEVLCHPWVCENGVAPDRALDPAVLSRLKQFSAMNKLKKMALRVIAESLSEEEIAG…	ATGGGCAATACATGCCGTGGATCTTTTGGAATAAAAGACGCGCAAGGCTTCAATAAGCCTGAAGAACAGTCAGTTTCCACCCAAAACAATTCTGCTTTATCAAACAACTCTTTAGATTACTCACCAACTACTTTAAACACTAATCAGCAAATAGCCCAAGAATTTTCCAAAGAACCAGCAAATCCTAGTCCTAAACCCAAGAAAGAAAACAACATGAACCGTCACTCTAATCAGGCTTATTACGTTCTTGGTCATAAAACCGACAACATTCGTGATGTCTACACGTTGGGTCAAAAGTTAGGCCAGGGTCAATTCGGTACTACCTATTTGTGCACTGAGATTGCAACCGGGGTAGATTATGCGTGTAAATCTATTTCCAAGAGGAAGTTGATTTCCAAA…
CHR00083053-RA	CnCPK27	MGNICGSSKCFKHGFFGSIWHSLWWCTSPDLIQYKKGKAKNHHHNVKKHKAKKPVQNTPPHVVNIPHEERKPAHGKQQGKVVVKQQSKSTQRNAQNNVKNPNHNRRKSSAGLLVEKVLKTKSGNLKDHYTVGMKLGHGQFGTTSICTDKKNGKQFACKSIAKRKLVTDDDVEDVRKEVEIMHHLSGHPNVVSIKGAYEDSYDVHLVMELCGGGELFERITQKGHFTERKAADLLRTIASVIEGCHSLGVMHRDLKPENFLFVDKDEDSPLKAIDFGLSVFFKPGDIFTDIVGSPYYVAPEVLLRHYGSEIDIWSAGVILYILLSGVPPFWGETENDVFKEILQGELDFSFDPWPVISESAKDLIKKMLLRDRSRRITAYEVLRHPWISVDGVAPDKPLD…	ATGGGAAATATATGTGGATCATCAAAATGCTTTAAGCATGGATTTTTTGGATCGATATGGCATTCGTTATGGTGGTGTACATCACCGGATTTGATCCAATACAAAAAAGGAAAAGCAAAAAACCATCACCATAATGTAAAAAAGCATAAAGCTAAAAAACCTGTCCAAAACACACCTCCACATGTGGTAAATATACCACACGAAGAGCGTAAACCAGCCCATGGTAAACAACAAGGAAAGGTAGTAGTGAAGCAGCAAAGCAAATCAACGCAAAGAAACGCACAAAATAATGTAAAGAATCCAAACCATAATAGGAGAAAATCGAGTGCAGGTCTTTTAGTGGAAAAAGTTTTAAAAACAAAAAGTGGGAACTTGAAAGATCACTATACCGTTGGTATG…
CHR00076456-RA	CnCPK28	MGACLSSTKISGANSNTPSTTENHRRPPQTATRNHNGGGSEGTKHKNKNQVKTRNDKKKRTNGLIPCGKRTDFGYLKDFDEKYSIGKLLGHGQFGYTYVAIDKANGDRVAVKKIDKNKMILSVAVEDVKREVKILQALSGHENVVQFYNAYEDTSYVYIVMELCEGGELLDRILGKKDSRYSEKDAAIVVRQMLKVAAECHLQGLVHRDMKPENFLFKSKKDDSHLKATDFGLSDFIRPGKKFTDIVGSAYYVAPEVLKRKSGPESDVWSIGVITYILLCGRRPFWDKTEDGIFKEVLRNKPDFKRKPWQNISASAKDFVKKILVKDPRARLTAAQALSHPWVREGGDASEIPLDISVLSNMRQFVKYSRLKQFALRALASTLDEEELSDLRDQFHAID…	ATGGGTGCTTGTTTATCAAGTACTAAAATCAGTGGTGCTAACAGTAACACACCTTCCACCACAGAAAACCACCGCAGACCACCCCAAACAGCCACCAGGAACCATAATGGAGGTGGGTCTGAGGGGACTAAGCATAAAAACAAGAATCAGGTGAAAACTAGGAATGATAAGAAGAAGAGGACAAATGGGTTGATACCATGTGGAAAAAGAACAGATTTTGGGTATTTGAAAGATTTTGATGAGAAATATTCTATTGGTAAATTGTTGGGTCATGGTCAATTTGGATATACTTATGTTGCTATTGATAAAGCTAATGGTGATCGTGTTGCTGTTAAGAAAATTGACAAGAATAAGATGATTCTTTCAGTTGCTGTGGAAGATGTAAAAAGAGAAGTCAAG…
CHR00091157-RA	CnCPK29	MGNTCVGPSISKNGFIQSVSAAIWSTRLPDEASVSSGKEEQTRELPVQNKPPEHVVIPKNDKKPEVKAKKMKRVSSAGLRTASVLQRKTGNLKDFYTVGKKLGQGQFGTTYLCIDKASGELYACKSIAKRKLLTDDDVEDVRREVQIMHHLAEHPNVISIKGAYEDAVAVHLVMELCKGGELFDRIIQRGHYSERKAAELTRTIVGVVEACHSLGVMHRDLKPENFLLVDKRKMRCLKRLILISALSLIGLCSGGDFYRPCELVVLKESGETFHDVVGSPYYVAPEILRKIMVQKQMFGVPGDCLHLIKCVPPFWAEQGIFEQVLHGDLDFASDPWPSISDGAKDLVRRMLVEIQKKRLTAHEVLCHPWVQVDGVAPDKPLDSAVLSRLKQFSAMNKFK…	ATGGGGAATACTTGTGTTGGACCCAGTATATCAAAAAATGGTTTTATACAATCGGTTTCTGCCGCGATTTGGAGTACTAGATTACCCGATGAAGCGTCGGTTAGTAGTGGTAAAGAAGAGCAAACTAGAGAATTGCCTGTTCAAAATAAGCCACCTGAACATGTAGTCATACCCAAAAATGATAAGAAACCAGAAGTGAAGGCTAAGAAAATGAAACGTGTGTCGAGTGCTGGATTGAGGACGGCGTCTGTTTTGCAAAGGAAAACTGGGAATTTAAAGGATTTTTATACTGTAGGGAAGAAGTTAGGACAAGGGCAATTTGGTACGACGTATTTATGTATAGATAAGGCGAGTGGGGAGTTGTACGCGTGTAAGTCGATTGCTAAGAGGAAGTTGTTG…
CHR00093251-RA	CnCPK30	MLDRELGRGEFGVTYLCMDRNSNEFLACKSISKRKLRTGVDIDDVRREVAIMKHLPSNSTSSPIVKLKEACEDENAVHLVMELCEGGELFDRIVARGHYSERGAAGVARSMVEVVKMCHEYGVIHRDLKPENFLFKNKKESSPLKAIDFGLSIFFKPGEKFSEIVGSPYYMAPEVLKRSYGPEIDIWSAGVILYILLCGVPPFWAESEQGVAQAILRGLIDFKREPWPSVSEGAKSLVRQMLEPDPKLRLTATQVLEHPWLQNAKKAPNVPLGDVVKSRLKQFSLMNRFKRKALRVIADFLSTDEVEDIQEMFKKIDTDEDGIITTAELKTALQKLNAQLADSEAQLLVEAVDTDGKGTVDYGEFVAVSLHIKKMANDEHLHKAFSYFDKDGNGFIEPN…	ATGCTGGACAGGGAGCTAGGACGAGGCGAATTCGGCGTCACGTACCTCTGCATGGACCGAAACTCCAACGAGTTTCTCGCATGCAAGTCGATATCCAAGCGAAAGCTACGAACAGGTGTAGATATAGACGACGTGAGGCGCGAAGTTGCCATCATGAAACATTTACCATCAAACAGTACTAGCAGCCCCATTGTGAAGCTGAAGGAAGCTTGTGAGGATGAGAATGCAGTGCATTTAGTGATGGAGCTGTGTGAGGGAGGGGAGCTTTTTGATAGGATAGTGGCGAGAGGGCATTATAGCGAACGAGGGGCGGCTGGAGTTGCGAGGAGTATGGTGGAGGTTGTTAAGATGTGTCATGAGTATGGGGTGATTCATAGGGATTTGAAACCTGAGAATTTT…
CHR00081599-RA	CnCPK31	MKHLPRHPNIVTLKDTHEDDNAVHLVMELCEGGELFDRLLREDIILKERLPEWLRRLLRLFSDFRSDFVFDLLTIYPKSLMCHKHGVMHRDLKPENFLFANKKETAALKAIDFGLSVFFKPGERFNEIVGSPYYMAPEVLKRDYGPEVDVWSAGVILYILLCGVPPFWAETEQGVAQAIIRSVVDFKRDPWPKVSDTAKDLVKKMLNPDPKLRLTAQEVLDHPWIQNAKKASNVSLGETVKARLKQFSVMNKLKKRALRVIAEHLSAEEVAGIRQGFDLMDTNKRGKINIVELKAGLQKLGHQIADADLQILMEAGDVDKDGFLNYGEFVAISVHLRKMGNDDHLKDAFAFFDKNKSGYIEIEELREALSDEDEANSEEVISAIIHDVDTDKDGKISFE…	ATGAAGCATCTGCCACGCCATCCCAATATTGTTACTTTGAAAGATACTCATGAGGATGATAATGCTGTTCATTTGGTTATGGAGTTGTGTGAGGGTGGGGAGTTGTTTGATCGATTGTTGCGAGAGGACATTATACTGAAAGAGCGGCTGCCGGAGTGGTTAAGACGATTGTTGAGGTTATTCAGTGATTTTAGATCAGATTTTGTATTTGACCTCCTTACAATTTACCCAAAATCGCTCATGTGTCACAAGCATGGTGTTATGCATCGTGATCTTAAACCTGAGAACTTCTTGTTTGCAAACAAGAAAGAAACCGCAGCCTTGAAGGCAATTGATTTTGGGTTATCTGTTTTCTTCAAACCAGGTGAAAGATTTAATGAAATTGTAGGGAGTCCATAC…
CHR00090863-RA	CnCPK32	MGMSLSKAKHPQTEEPAQKKTKKLERKGSILGLEEKSIDLDYKKGKEIGSGRFATTYLCKEKSTGKKYACKSILKRFLATESEKQDLRREVRIMEHLKGQRNVVELFATYEDTRYVHLVMEYCEGGELYDKMESKGRFSERVAAQIITSVMKVVCYLHFMGIMHRDLKPENFLLAKKGLIGAPCCADYALLKAIDFGLSAYIDEDRPDEKLQSFPGKPNQEKVGTAFYVAPEVLRRQPYGKEVDIWSAGVILYMLLTGAPPFYGDKESEIFEAVLKADPDMNSYPWPLISENAKKLVKSMLSVHPRDRPTAAAVLNDQWLKENGVATENPIEDAFLVKMKHFRAMSKFKKLALMAMMECIPLEELEGLRAMFRNFDTDGNKVISHDELKKSFFKLGSDL…	ATGGGTATGTCTCTAAGCAAAGCCAAACACCCCCAAACAGAAGAACCAGCTCAGAAGAAGACCAAAAAGTTGGAAAGAAAAGGTTCAATTTTAGGCCTAGAAGAAAAAAGTATAGATTTAGATTACAAAAAAGGCAAAGAAATTGGTAGTGGAAGATTTGCAACAACTTATCTTTGTAAAGAAAAGTCAACTGGTAAAAAATATGCATGTAAGTCAATACTAAAAAGATTTCTTGCAACAGAAAGTGAAAAACAGGATTTAAGGAGGGAAGTTAGAATAATGGAACATTTAAAAGGTCAAAGAAATGTTGTTGAGTTATTTGCTACATATGAAGATACTAGATATGTGCATTTGGTTATGGAGTATTGTGAAGGAGGTGAACTTTATGACAAAATGGAG…
CHR00093649-RA	CnCPK33	MRKLINKDDIDDVRREVQIMHHLTGHRNIVELKGAFEDRNSVNLVMELCAGGELFDRIIAKGHYSERAAAGLCRQMVTVVHNCHTMGVFHRDLKPENFLLLSTDEDSPLKATDFGLSVFFKPGDVFKDLVGSAYYVAPEVLRRHYGAEADIWSAGVILYILLSGVPPFWGETEQSIFDAVLRGNLDFVSDPWPSISSSAKDLVKKMLQSDPKARLTAVEVLNHPWMREDGDASDKPIDIAVLTRMKQFRAMNKLKKVALKVIAENLSEEEIIGLKEMFKSMDTDNSGTITYEELKAGLPKLGTKLSESEVRQLMEAADVDGNGTIDYIEFISATMHLNRVEREDHLYKAFEYFDKDKSGYITVEELEHALKKYNMGDEKTIKEIIAEVDTDHDGRINYD…	ATGCGGAAACTCATCAACAAAGATGACATTGATGACGTCAGACGTGAGGTGCAAATAATGCATCATTTAACTGGACATAGGAATATAGTTGAGTTGAAAGGAGCTTTTGAGGATCGAAATTCGGTTAATTTAGTTATGGAGCTGTGTGCGGGTGGGGAGTTGTTTGATAGGATTATTGCCAAAGGGCATTATTCGGAACGAGCCGCTGCGGGTTTGTGTAGACAGATGGTCACTGTTGTTCATAATTGTCATACTATGGGTGTGTTTCATAGAGATTTGAAACCTGAGAATTTTTTGCTTTTGAGTACGGATGAGGATTCGCCGTTGAAGGCTACTGATTTTGGTCTCTCCGTGTTTTTTAAACCAGGGGATGTATTCAAAGACCTTGTTGGAAGTGCA…
CHR00090072-RA	CnCPK34	MGNTCVGPNISKNGFIQSVSAAIWSTRLPDEASVSSGKEEQTRELPVQNKPPEHVVIPKNDKKPEVKAKKMKRVSSAGLRTASVLQRKTGNLKDFYTVGKKLGQGQFGTTYLCIDKASGELYACKSIAKRKLLTDDDVEDVRREVQIMHHLAEHPNVISIKGAYEDAVAVHLVMELCKGGELFDRIIQRGHYTERKAAELTRTIVGVVEACHSLGVMHRDLKPENFLLVDKREDALLKTIDFGLSVFFKPGETFHDVVGSPYYVAPEILRKNYGPEADVWSAGVIVYILLSGVPPFWAETEQGIFEQVLHGDLDFASDPWPSISDGAKDLVRRMLVRDPKKRLTAHEVLCHPWVQVDGVAPDKPLDSAVLSRLKQFSAMNKFKKMALRVIAESLSEEEI…	ATGGGGAATACTTGTGTTGGACCCAATATATCGAAAAATGGTTTTATACAATCGGTTTCTGCCGCGATTTGGAGTACTAGATTACCCGATGAAGCGTCGGTTAGTAGTGGTAAAGAAGAGCAAACTAGAGAATTGCCTGTTCAAAATAAGCCACCTGAACATGTAGTGATACCCAAAAATGATAAGAAACCAGAAGTGAAGGCTAAGAAAATGAAACGTGTGTCGAGTGCTGGATTGAGGACGGCGTCTGTTTTGCAAAGGAAAACTGGGAATTTAAAGGATTTTTATACTGTAGGGAAGAAGTTAGGACAAGGGCAATTTGGTACGACGTATTTATGTATAGATAAGGCTAGTGGGGAGTTGTACGCGTGTAAGTCAATTGCTAAGAGGAAGTTGTTG…

## Sheet: Ls
Sequences of 34 LsCPKs
ID	Name	Amino acid Sequence	Nucleotide Sequence
Lsat_1_v5_gn_0_21020.1.v5	LsCPK1	MGNTCVGPNISKNGFIQSVSAAMWRTPADSTPPTPNGEQSNHSRQSESPLPVQNKPPEQITIPKPDKKQEEQQQVKPKKAPQMKRVSSAGLRTDSVLQRKTGSLKEFFTLGKKLGQGQFGTTFLCIEKATGEHYACKSIAKRKLLTDEDVEDVRREIQIMHHLAGHPNVIAIKGAYEDAVAVHVVMELCAGGELFDRIIQRGHYTEKKAAELTRTIVGVVETCHSLGVMHRDLKPENFLLVDKKEDSLLKTIDFGLSVFFKPGESFNDVVGSPYYVAPEVLRKRYGPEADVWSAGVIVYILLSGVPPFWAETEQGIFEQVLQGDLDFSSDPWPNISEDAKDLVRRMLIRDPKRRLTAHEVLCHPWVQVDGVAPDKPLDSAVLSRMKQFSAMNKLKKMAL…	ATGGGTAACACTTGTGTTGGACCAAATATTTCAAAAAATGGATTCATCCAATCCGTTTCAGCTGCAATGTGGAGAACCCCAGCTGATTCCACCCCACCTACCCCAAACGGAGAACAATCAAATCACAGCAGACAATCAGAATCACCATTACCTGTTCAAAACAAGCCACCTGAACAAATCACAATTCCAAAACCCGACAAAAAACAAGAAGAACAACAACAAGTAAAACCCAAAAAAGCCCCTCAAATGAAAAGGGTATCAAGTGCTGGCCTTAGAACCGATTCAGTTCTACAAAGAAAAACCGGGAGTTTAAAGGAGTTCTTCACATTGGGGAAGAAACTAGGACAAGGGCAATTTGGTACAACTTTTCTTTGTATAGAAAAAGCAACGGGTGAACAT…
Lsat_1_v5_gn_1_10461.1.v5	LsCPK2	MKKPSTNVLPHETPNLREHYTIGNKLGHGQFGTTYLCTEKSTGIDYACKSIPKRKLLCRDDYDDVWREIQIMHHLSESPCVVRIKCTYEDNVFVHLVMELCTGGELFDRIVNKGWYSERQAAKFMKTVVEVVVACRSLGVIHRDLKPENFLFDSHEENAQLKAIDFGLSIFYKPGEYLCDMVGSAYYVAPEVLHKRYGPEIDVWSAGVIFYILLSGVPPFWAETDSGIFKKILTGQLDFESEPWPQITETAKDLIKTMLDRNPEQRITAHQVLHHPWIMDDQVAPDNPLDSTVVSRLKQFSAMNKLKKMALRVIAGRLSEEEIGGLKQLFKTIDTDHSGTITFKELKEGLAGIGNNVMESELMELMNAVDTDNSGTIDYTEFLTATLHLNKMQREENLL…	ATGAAGAAACCAAGCACCAACGTCCTCCCACACGAAACCCCAAACCTCAGGGAACATTACACAATCGGAAACAAGCTTGGCCATGGCCAATTCGGCACCACCTACCTTTGCACCGAAAAATCCACCGGAATCGATTACGCCTGCAAATCCATCCCCAAACGGAAGCTTTTATGCAGAGATGATTATGATGATGTCTGGAGGGAGATTCAAATCATGCATCATTTGTCTGAAAGCCCATGTGTTGTAAGGATCAAATGCACTTATGAAGACAATGTTTTTGTTCATTTGGTGATGGAGTTATGTACAGGTGGTGAGCTTTTTGATCGGATTGTTAACAAAGGGTGGTATAGTGAAAGACAGGCGGCTAAATTCATGAAGACGGTTGTTGAGGTGGTGGTG…
Lsat_1_v5_gn_1_56760.3.v5	LsCPK3	MGNNCVGQQRTGFLSSVTAAVWKNRPPENTLPPPNANDSSTQNKNNTNNNNANDKKPDDPSHKESEKSRDVQSTPPATVKISEQDAAKSAEKAKVTEEKAKPKQPASNFKRVQSMGLKDSVLQRRTGNMKEIYSMGKKLGQGQFGTTFLCTEKETGKEFACKSIAKRKLTTKEDVEDVRREIQIMHHLAGHPNVISIVGAYEDAVAVHVVMELCAGGELFDRIIQRGHYTEKKAAELARIIVGVVESCHSLGVMHRDLKPENFLFQNEQEEAPLKTIDFGLSMFFKPGEMFTDMVGSPYYVAPEVLRKFYSQECDIWSAGVIIYILLSGVPPFWDETEQGIFEQVLKGDLDFASEPWPSISESAKDLVRRMLVRDPKRRLTAPEVLRHPWVQANGVAPD…	ATGGGAAATAATTGCGTGGGGCAGCAGCGTACTGGCTTCTTATCATCTGTTACAGCAGCGGTCTGGAAAAACCGGCCGCCGGAGAACACTCTTCCCCCTCCCAATGCCAACGATTCGTCCACCCAGAACAAGAACAACACGAATAATAACAATGCCAACGATAAGAAACCAGATGATCCGAGTCATAAGGAATCTGAAAAATCACGCGATGTGCAAAGTACCCCGCCAGCTACTGTTAAAATATCAGAACAGGATGCGGCTAAATCGGCTGAAAAAGCCAAGGTAACGGAGGAGAAGGCGAAGCCGAAGCAGCCAGCAAGTAATTTCAAACGGGTGCAGAGTATGGGACTTAAAGATTCGGTATTGCAAAGGAGAACAGGCAACATGAAGGAGATTTAC…
Lsat_1_v5_gn_1_58540.1.v5	LsCPK4	MGNCLKGLCWRQSQPPPKIEPDLADNQSQSKDPPPTQQTPPQHDIITEKDHEHEHESKQEIKVETKPSRKVSLAKQQSKHTQSVKKPQEVKRLLSVGLQTNRVLKTKSGNLKDLYLLGKKLGNGQFGTTYLCKEKSTNKEFACKAIAKRKLLTDEDVEDVRREIEIMHHISGHPNVVSIKGAYEDAVSVYLVMELCGGGELFDRIIEKGHYSERKAADLAKTIVSVIEACHSLGVMHRDLKPENFLFVDNHEDSIMKSIDFGLSTFFKPGQVFTDVVGSPYYVAPEVLLKDYGQEADIWSAGVIIYVLLCGVPPFWAESENDIFEEVLNGKVDFSIDPWPKISESAKDLVKKMLVRDRKKRITAHEVLCHPWISVDGVAPDKPLDSAVLTHLTRFSAMN…	ATGGGTAATTGCTTAAAGGGTTTATGCTGGCGTCAATCACAGCCTCCACCCAAGATTGAACCGGATTTAGCAGACAATCAATCACAATCTAAAGATCCTCCACCCACTCAACAAACACCTCCACAACATGACATAATCACAGAAAAAGATCATGAACACGAACACGAATCTAAACAAGAAATCAAAGTAGAGACAAAGCCATCCAGAAAAGTTTCATTAGCGAAGCAACAAAGCAAACACACACAATCTGTCAAAAAGCCTCAAGAAGTGAAAAGATTGTTAAGTGTAGGGCTTCAAACCAATCGTGTCTTAAAAACCAAATCCGGGAATCTAAAAGATTTATACCTTTTGGGTAAGAAACTAGGCAATGGTCAATTTGGCACAACATATCTTTGCAAA…
Lsat_1_v5_gn_1_78600.1.v5	LsCPK5	MSSSSTSTSTATQPAKPPILKKPIPPPSSNPKPNWVLKQKTPNLQQLYTIGRKLGQGQFGTTHLCTEKSTGIPYACKSIPKKKLICREDYEDVLKEIQIMHHLSEHTNVVRIKGTYEDALYVHIVMELCAGGELFDRIVQKGQYSEREAAKLIKTIVGVVEACHSLGVMHRDLKPENFLFSTTHEDATLKATDFGLSVFYKPGETFSDVVGSPYYVAPEVLRKHYGPESDVWSAGVILYILLSGVPPFWAETEMGIFRQILQAKLDFESEPWPAITDSAKDLIRKMLDRNPKKRLTAHEVLCHPWIVDDKMAPDKPLDSAVLSRLKQFSAMNKLKKMALRVIAERLSEEEIGGLKELFKMIDTDNSGTITFEELKEGLKRVGSELMESEIKDLMDAADI…	ATGTCGTCTTCATCAACTTCAACATCGACTGCAACACAACCCGCAAAACCCCCAATATTGAAGAAACCAATCCCACCACCATCATCGAATCCAAAACCCAACTGGGTACTCAAGCAAAAAACCCCAAACCTTCAACAGTTGTACACAATCGGAAGAAAATTAGGACAAGGGCAGTTTGGTACAACCCATCTATGCACAGAGAAATCCACAGGCATTCCTTACGCCTGCAAATCGATACCGAAGAAGAAACTCATCTGCAGAGAGGATTACGAAGATGTTTTGAAAGAGATTCAAATAATGCACCATTTATCTGAGCATACGAATGTTGTGAGGATCAAAGGGACTTATGAGGATGCTTTATATGTTCATATCGTTATGGAGTTATGCGCTGGTGGAGAG…
Lsat_1_v5_gn_2_101780.1.v5	LsCPK6	MGNRCGAPRCLKHGFFGSIWHSLWWSRSPNYIQYEKRRARNQRHHKHNKVTKPVQNTPPHVVIISNEDHKPVKQQSKPTQKNETSNTLNPHHRRRQSSAGLLVDKVLKKSTGNLRDRYSVGSELGHGQFGTTSMCTSKKNGKQFACKSISKRKLVTDDDVEDVRREVEIMHHLSGHPNVVSIEGAYEDGYEVHLVMELCSGGELFDRISKKGHYSERKAADLLKTIASVIEACHSLGVIHRDLKPENFLFVDEDEDSSLKAIDFGLSVFFKPGEIFTDVVGSPYYVAPEVLQRHYGPEIDIWSAGVILYVLLSGVPPFWGETQDDVFLEILQGELDFSFDPWPSISTSAKDLIKKMLVRDRCWRLTAHEILCHPWVSVDGVAPDKPLDPAVLTGLTQFS…	ATGGGAAATAGATGTGGAGCACCAAGGTGCTTGAAGCATGGATTCTTTGGATCCATATGGCATTCATTATGGTGGTCTAGGTCACCAAATTATATCCAATATGAAAAAAGAAGAGCAAGAAACCAACGTCATCATAAACATAATAAGGTTACCAAACCTGTCCAAAATACACCTCCACATGTAGTAATCATATCCAATGAGGATCATAAACCAGTGAAGCAACAAAGCAAACCAACACAGAAAAATGAGACATCTAACACCCTGAATCCACATCATAGGAGAAGACAGTCAAGTGCAGGTCTTTTAGTTGATAAAGTCTTGAAAAAGAGTACTGGAAATTTAAGAGATCGCTATTCAGTTGGTTCAGAACTGGGACATGGACAATTTGGTACAACTTCC…
Lsat_1_v5_gn_2_102040.1.v5	LsCPK7	MGNKNAAPAKTGFFESILGGPKKRQKTKKNRKSRNAKGSDVSPEVSSGGSQHGSILQRKTGNMKEHYTLGRELGQGQFGTTFLCVEKSTGKEFACKSIAKRKLVMEEEIEDVRREIQIMHHMAGHPNVISIVGAYEDAVAVYLIMELCAGGELFDRIVERGHYTEKKAADLSRVIVGVVDACHSLGVIHRDLKPENFLFFSEEEDSLLKSIDFGLSVFFKPGEKFTDTVGSAYYMAPEVLRKKYDQGCDVWSAGVIIYILLCGVPPFWDEMEAGIYQQVLNGELDLESDPWPSISESAKDLLRGMLVRNTKKRMTASQVLNHPWIQADGVAPDKPLDTAVLSRLKQFSAMNRIKKIAIKVIAESLSEEEIAGLKEMFKMMDTDGSGQITLEELKEGLVK…	ATGGGAAACAAAAACGCCGCTCCCGCAAAAACTGGGTTTTTCGAATCGATTTTAGGGGGGCCTAAGAAACGGCAGAAGACTAAGAAAAATAGGAAGAGTCGCAATGCCAAGGGGTCGGACGTATCACCGGAAGTCTCTAGTGGTGGATCTCAACATGGATCCATATTGCAGAGGAAAACAGGGAACATGAAGGAGCATTATACATTGGGTAGGGAATTAGGGCAAGGTCAATTCGGGACGACGTTTTTATGCGTGGAAAAGAGCACTGGAAAGGAATTCGCTTGTAAATCGATCGCCAAGAGGAAATTGGTAATGGAAGAGGAGATAGAGGATGTTAGAAGGGAAATACAGATAATGCACCACATGGCAGGACACCCAAATGTGATCTCCATTGTCGGC…
Lsat_1_v5_gn_2_106341.1.v5	LsCPK8	MGNTCVGPSFLKNGFIQSVSDTMWRTRSPDEPPAALNGDEATDHQSPLPVQNKPPQHITIPKTGKKQETEPVKPKKAGQMKRVSSAGLRTDSVLQRKTGNLKEFFSLGKKLGQGQFGTTFLCIEKASGELYACKSIAKRKLLTDEDVEDVRREIQIMHHLAEHRNVISIKGAYEDAVAVHLVMELCAGGELFDRIIQRGHYTERKAAELTRTIVGVVEACHSMSVMHRDLKPENFLFVDKREDALLKTIDFGLSVFFKPGESFHDVVGSPYYVAPEILRKNYGPEADVWSAGVIVYILLSGVPPFWAETEQGIFEQVLHGDLDFTSDPWPCISDGAKDLVRRMLIRDPKRRLTAHEVLCHPWVQVDGVAPDKPLDSAVLSRMKQFTAMNKLKKMALRVI…	ATGGGGAATACTTGCGTCGGACCAAGTTTTTTAAAGAATGGATTCATCCAATCAGTTTCCGATACAATGTGGCGAACCCGATCACCTGATGAACCTCCGGCAGCCCTTAACGGAGATGAAGCTACAGATCACCAATCGCCATTACCCGTCCAAAACAAACCACCACAACACATAACGATCCCGAAAACCGGAAAGAAACAAGAAACAGAACCAGTGAAACCCAAAAAAGCTGGTCAGATGAAGAGGGTGTCAAGTGCCGGACTCCGTACAGATTCCGTCTTGCAAAGAAAAACCGGCAACCTGAAGGAATTCTTCTCTTTGGGGAAGAAATTAGGACAGGGGCAGTTTGGGACGACGTTTCTCTGTATAGAAAAAGCTTCCGGTGAGCTCTACGCCTGT…
Lsat_1_v5_gn_2_32020.1.v5	LsCPK9	MGNCCSQIKGKNVEPENKKPLKGDNKPQEENKNTTTAPPKPVTASSAASTAQPQKNGNKSPIGTVLGRPMEDIRTLYTIGKELGRGQFGVTHLCTCKQTGKQLACKTIAKRKLANKDDIEDVRREVQIMHHLAGQPNIVELKGAFEDKHSVHLVMELCAGGELFDRIIAKGHYTERAAASLLRTIVKIVHTCHSMGVIHRDLKPENFLLQSKDEDSPLLATDFGLSVFYKQGELFKDIVGSAYYIAPEVLKRKYGPEVDIWSIGVMLYILLSGVPPFWAESEHGIFNAILRGHVDFTSDPWPSISHPAKDLVKKMLTADPKHRLTAHQVLSHPWIVEDGEAPDKPLDNAVLGRLKQFRAMNQFKKVALRVIAGCLSEEEIMGLKKMFKGMDSDNSGTIT…	ATGGGGAACTGTTGTTCCCAAATTAAAGGTAAAAATGTAGAACCTGAAAATAAAAAACCCCTTAAAGGAGACAACAAACCGCAAGAAGAGAACAAAAACACAACCACAGCGCCACCAAAACCCGTCACTGCATCATCAGCCGCCTCGACAGCCCAACCACAAAAGAATGGCAACAAATCGCCTATTGGAACGGTTTTGGGACGTCCAATGGAAGATATTCGAACTCTTTACACCATAGGTAAAGAGCTTGGTAGGGGTCAGTTTGGCGTCACCCATTTGTGCACATGCAAGCAGACGGGGAAACAGTTGGCATGCAAAACAATAGCAAAGAGGAAACTTGCGAATAAAGACGACATTGAGGATGTGAGGAGGGAAGTACAGATCATGCATCATTTGGCT…
Lsat_1_v5_gn_2_51220.1.v5	LsCPK10	MGGCMSIANKKLIKKTKNNVKPIHSHDHDHKTTKLHASCTNLRRPHVLRESSGNNIFRWYRFGGELGRGEFGVTYECQDKVSGEKVACKKISKSRLRTEVDIEDVRREVEIMRHLPPHPNIVRYRDVFEDKEAIYLVMELCEGGELFDRIVSKGHYTERAAALVTKTIVEVVQVCHKHGVIHRDLKPENFLYANRGENAPLKAIDFGLSIFFKPEHRFKEIVGSPYYMAPEVLRRNYGAEVDIWSAGVILYILLCGVPPFWAETEEGIAHAIIKGDINFRRDHWPLVSEDAKNLVKGMLEPSPHKRLKVEQVLGSNWIQNADKAPNIPLGENVRSRIQQFSLMNKFKKKVIRLVAENLPNEQMDGLKKMFNDMDKDKNGALTFEELKDGLSSIGDHPVD…	ATGGGGGGTTGCATGTCCATTGCCAACAAAAAATTAATCAAGAAGACCAAGAACAATGTCAAACCCATACACTCACACGATCATGATCATAAAACGACTAAACTACATGCCTCCTGCACAAACCTCCGGCGACCTCACGTACTCAGGGAATCCTCCGGTAACAATATATTCCGGTGGTATCGTTTTGGGGGAGAGCTTGGAAGAGGTGAGTTTGGGGTGACGTATGAATGTCAAGATAAGGTGAGCGGGGAGAAGGTTGCATGCAAGAAGATATCAAAGAGCAGGTTGAGGACAGAGGTTGACATTGAAGACGTAAGGAGGGAGGTTGAGATTATGAGACACTTGCCACCACACCCTAATATTGTGAGGTATAGAGATGTGTTCGAGGACAAAGAGGCT…
Lsat_1_v5_gn_2_75980.1.v5	LsCPK11	MGACLSTTKISGSNSTTPSNADHRRTATATGKHNEGGSNVKSHTPTEIHRNQKQKQKTQQQNNHKNKRKEKSTSRKGVIPCGKTTDFGYLKDFDSHYSTGKLLGHGQFGYTYVAIDKSNGDRVAVKKIDKNKMILPIAVEDVKREVKILQALSGHENVVQFHNAYEDSSYVYIVMELCEGGELLDRILGKKDSRYSEKDAAIVVRQMLKVAAECHLHGLVHRDMKPENFLFKSKKDDSHLKATDFGLSDFIRPGRKFTDIVGSAYYVAPEVLKRKSGPESDVWSIGVITYILLCGRRPFWDKTEDGIFKEVLKNKPDFKRKPWPNISASAKDLIKKLLVKDPRARFTAAQALSHPWVREDGNASEIPLDISVLSNMRKFVKYSRLKQFALRALASTLDE…	ATGGGTGCCTGTTTGTCAACCACCAAGATCAGTGGCTCCAACAGCACCACCCCCTCCAACGCCGATCACCGCCGGACAGCAACAGCCACCGGCAAGCATAATGAAGGTGGGTCTAATGTCAAATCCCATACACCCACAGAGATCCACAGGAATCAAAAACAAAAACAGAAGACCCAGCAGCAGAATAATCATAAAAACAAGAGGAAAGAAAAGTCTACTTCAAGAAAAGGGGTGATTCCATGTGGGAAAACAACAGATTTTGGGTATCTTAAAGATTTTGATAGTCACTATTCAACTGGGAAATTGTTGGGTCATGGTCAATTTGGGTACACCTACGTTGCTATAGATAAATCTAATGGAGATCGTGTAGCTGTCAAGAAAATTGACAAAAATAAGATG…
Lsat_1_v5_gn_3_110400.1.v5	LsCPK12	MGNCCSQKEPPTEDGHPKTEDNNEERSGNDPTRATPQSASPSPTKKSGKPSPIGTVLGRPMEDVRTGYTIGKELGRGQFGVTHLCTNKQTGEQFACKTIAKRKLVNKEDMEDVRREVQIMHHLSGQNNIVDLKGAFEDKHSVHLVMELCAGGELFDRIIAKGHYTERGAASLLRTIVQIVHTCHSMGVIHRDLKPENFLLLSKDENAPLKATDFGLSVFYKQGEVFSDIVGSAYYIAPEVLKRKYGPEVDIWSIGVMLYILLCGVPPFWAESEHGIFNAILRGQVDFSSDPWPTISPQAKDLVRKMLNSDPKQRLTAHQVLSHPWIKEDGEAPDKPLDNAVMGRLKQFRAMNKFKKVALRVIAGCLSEEEIMGLKEMFKGMDTDNNGTITLEELKHGLS…	ATGGGGAACTGTTGTTCCCAAAAAGAACCTCCAACTGAAGATGGGCACCCAAAAACCGAGGATAATAATGAAGAAAGATCCGGAAACGATCCAACAAGAGCAACACCTCAAAGCGCATCTCCATCTCCAACCAAAAAATCCGGCAAGCCATCCCCTATTGGCACCGTCTTGGGACGCCCAATGGAAGATGTCCGGACAGGATACACCATCGGCAAAGAGCTCGGTCGGGGCCAGTTTGGTGTCACCCATTTGTGCACGAATAAACAGACAGGAGAACAATTTGCATGCAAGACGATAGCCAAACGAAAACTTGTAAATAAGGAAGATATGGAGGATGTTAGAAGGGAAGTACAGATTATGCATCATTTGAGCGGGCAGAATAATATTGTAGATCTTAAA…
Lsat_1_v5_gn_3_113201.1.v5	LsCPK13	MGNCCITSNKNKNVKKKKNNKPNAFSESYSIKPQAENGIKFQVLKDATGHNISQNYNLGRELGRGEFGTTYLCTDVETGEKFACKSISKKKLKTSIDIEDVKREVEIMKKLPKHSNIVTLKDTYEDDNAVHIVMELCEGGELFDRIVARGHYTERAAAAIMRTIVEVVQICHMHGVMHRDLKPENFLFANKKETAALKTIDFGLSIFFKPGEVFKEIVGSPWYMAPEVLKRNYGPEVDVWSAGVILYILLCGVPPFWAETEQGVAEAIIKSVIDFKRDPWPKVSENAKDLVKKMLNPDPKLRLTAQQVLEHPWLFNAKSAPNVSLGEVVRSRLKQFSVMNKLKKRALRVIAEHLSVVEVADIKETFDMMDIGKKGKINLEELRNGLFKLGQLMNDEDLQ…	ATGGGAAATTGTTGCATCACCTCAAATAAGAACAAAAACGTGAAGAAAAAGAAAAACAACAAACCAAACGCGTTCTCAGAATCTTATAGCATTAAACCACAAGCCGAAAACGGGATCAAATTTCAAGTCTTAAAAGACGCAACAGGGCATAACATTTCACAAAATTACAATCTCGGACGTGAGTTAGGAAGGGGCGAATTCGGAACAACATATTTGTGTACGGATGTAGAAACGGGTGAAAAATTCGCGTGCAAATCGATATCAAAAAAGAAGCTTAAAACATCGATAGATATTGAGGATGTGAAAAGGGAAGTTGAGATAATGAAGAAATTGCCAAAACATTCGAATATTGTGACATTAAAAGACACTTATGAGGATGATAATGCAGTGCATATAGTG…
Lsat_1_v5_gn_3_114940.1.v5	LsCPK14	MKRPTQISSLKPSTTVLPHPTPRLRDHFAMGKKLGQGQFGTTYLCREKSTGIDYSCKSIPKRKMLCKDDYDDVWREIQIMHHLSEHPCVVRIKGAYEDNVFVHLVMELCAGGELFDRIVQKGHYSEREAAKLMKTIVGVVEACHSLGVMHRDLKPENFLFHSCDKDAQLKAIDFGLSIFYKPGQYLSDVVGSPYYVAPEVLHKHYGPEIDVWSAGVILYILLSGVPPFWAESDSGIFRQILKGKLDFESDPWPEITESAKDLIKRMLDRRPQQRITAHQVLCHPWIGDDTVASDKPLDSAVISRLKHFSAMNKLKKMALRVIAERLSEEEIGGLKELFKMLDTDNNGTITFEELKLGLNKVGSNLMESEIKELMDAADTDSSGTIEYGEFLAATLHLNK…	ATGAAGAGACCCACTCAAATTTCGTCATTGAAGCCTTCCACCACAGTCCTCCCACACCCAACTCCAAGACTGAGAGACCATTTCGCCATGGGGAAGAAATTAGGGCAAGGTCAATTTGGTACTACCTACCTGTGTAGAGAGAAATCAACAGGTATCGATTACTCCTGCAAATCCATACCCAAAAGGAAGATGTTATGCAAGGATGATTATGATGATGTATGGAGGGAGATTCAAATAATGCATCACTTGTCGGAGCATCCATGTGTCGTGAGGATCAAAGGCGCTTATGAGGACAACGTGTTTGTTCATCTGGTTATGGAACTTTGCGCAGGTGGCGAACTCTTTGATAGGATTGTACAGAAGGGGCATTACAGCGAGAGAGAAGCAGCTAAATTGATG…
Lsat_1_v5_gn_3_48441.1.v5	LsCPK15	MGNTCRGSFGGKGAKSFNQPEHRSSIKHESSSTQVNKNSTTKSNPQQHTTQNKASKDSTPKPQIDDDDDTMNRTSQPFYVIGHKTANIRDLYTLGQKLGQGQFGTTYLCTEHSTGNNYACKSISKRKLISKEDVEDVRREIQIMHHLAGHKNIVTIKGAYEDPLYVHIVMELCGGGELFDRIIQRGHYSERKAAELIRIIVGVVQACHSLGVMHRDLKPENFLLVNKDDDFSLKAIDFGLSIFFKPGQIFTDVVGSPYYVAPEVLLKHYGPEADVWTAGVILYILLSGVPPFWAETQQGIFDAVLKGNIDFDSDPWPLISESAKDLIRKMLCSRPSNRLTAHKVLCHPWICENGVAPDRELDPAVLSRLKQFSAMNKLKKMALRVIAESLSEEEIAGLR…	ATGGGCAATACATGCCGTGGATCATTCGGAGGAAAAGGCGCTAAAAGCTTCAATCAACCTGAACATCGTTCCAGTATCAAACACGAATCTTCTTCCACCCAAGTTAACAAAAACTCAACAACGAAATCGAACCCACAACAACACACAACCCAAAACAAAGCTTCAAAGGATTCAACTCCGAAACCCCAAATTGACGACGACGACGACACCATGAATCGCACTAGTCAACCATTCTATGTCATCGGACATAAAACAGCAAACATCCGTGATCTTTACACTTTAGGTCAAAAACTAGGCCAAGGCCAATTTGGTACAACCTATTTATGCACCGAGCATTCGACTGGTAATAATTACGCCTGTAAATCCATTTCAAAGCGGAAATTGATTTCAAAAGAGGAT…
Lsat_1_v5_gn_3_72700.1.v5	LsCPK16	MGICFSTTKISGSDSTTPSLTDADASAGENQHQQRHLILKQDGGGNNVNLPKRKESNRNSHKKQDFNNNKTKPKGKQTPKRQKGLIPCGKRTDFGYLKDFDRRYSTGKLLGHGQFGYTYVAVDKANGDRVAVKKIDKNKMVLPIAVEDVRREVRILRALSGHENVVQFHNAFEDDSFVYIVMELCKGGELLDRILSKKEGRYTEKDAAIVVRQMLKVAAECHLHGLVHRDMKPENFLFKSPNEDSRLKATDFGLSDFIRPGRKFTDIVGSAYYVAPEVLKRRSGPESDVWSIGVITYILLCGRRPFWDRTEDGIFKEVLRNKPDFRRKPWPTISDSGKDFVRKLLMKNPRARLTAAQALSHPWVREDGNASVIPLDISVLSNMRQFVRYSRLKQFALRA…	ATGGGTATCTGTTTTTCGACCACGAAGATCAGCGGCTCCGACAGCACTACCCCCTCCCTTACCGACGCCGACGCCTCCGCCGGAGAAAACCAACACCAACAACGGCATCTTATATTGAAACAGGATGGAGGTGGGAATAATGTCAATTTGCCCAAAAGGAAAGAATCCAACAGGAATTCTCATAAAAAGCAGGATTTCAACAATAATAAAACTAAACCGAAAGGTAAGCAGACGCCAAAGCGTCAAAAGGGTTTGATTCCTTGTGGGAAAAGAACAGATTTTGGGTATCTTAAAGATTTTGATCGAAGGTATTCGACTGGTAAATTGTTGGGTCATGGTCAATTTGGGTATACATATGTTGCTGTTGATAAGGCAAATGGCGATCGTGTTGCTGTCAAG…
Lsat_1_v5_gn_4_107261.1.v5	LsCPK17	MGNCTTCLRPDNPKPQHYQPPPTPPGKKKNFKQRPNPYAESPVPIRVLNDFGQLAHHRTRISDKYILGRELGRGEFGVTYLCTDRETKQAFACKSISKKKLRTAVDVEDVRREVAIMSTLPEHPNIVKLRATYEDHEAVHLVMELCEGGELFDRIVARGHYSERAAAGIAKTVAEVVKMCHEHGVIHRDLKPENFLFANKKENSPLKAIDFGLSVFFKPGQKFSEIVGSPYYMAPEVLRRNYGPEVDIWSAGVILYILLCGVPPFWAETEQGVALSILRGVIDFKREPWPQISENAKSLVKQMLEPDPKKRLTSQQVLEHPWIVNEKKASNVPLGDIVRTRLKQFSVMNRFKKKALRVIAEHLSIEEVEVIKDMFTLMDSDGDGKVTFDELRAGLKKVG…	ATGGGCAACTGCACCACCTGTCTAAGACCCGATAATCCGAAACCCCAACACTACCAGCCACCTCCGACTCCACCGGGCAAGAAAAAGAACTTCAAACAAAGACCCAATCCATACGCCGAATCTCCGGTACCGATCCGGGTTTTGAATGACTTCGGACAACTCGCCCACCACCGGACCCGAATTTCCGACAAGTACATACTTGGCCGGGAGCTGGGTCGGGGAGAGTTTGGAGTCACGTACCTCTGCACCGATAGAGAAACAAAACAAGCTTTCGCGTGTAAATCAATCTCCAAGAAAAAACTCCGAACCGCCGTCGACGTGGAGGACGTCCGGCGAGAGGTTGCGATTATGTCAACCTTGCCGGAGCACCCAAATATAGTGAAGCTTCGTGCTACATAT…
Lsat_1_v5_gn_4_144881.1.v5	LsCPK18	MGSCFSSSKISGSNSNAPSTTATTTTTTTSNAVVNQHPHRRTATTAANKHDGGGSNWNPHKTKENSRNQQQGSNNKNKMKNKATSRRQNGVISCGKRTDFGYLKDFDQRYSIGKLLGHGQFGYTYVATDKANGDRVAVKKIDKNKMILPIAVEDVKREVRILQALSGHENVVQFYNAFEDDSYVYIAMELCEGGELLDRILSKKDSRYTEKDAAIVVRQMLKVAAQCHLHGLVHRDMKPENFLFKSPKEDSHLKATDFGLSDFIRPGKKFTDIVGSAYYVAPEVLKRKSGPESDVWSIGVITYILLCGRRPFWDKTEDGIFKEVLRNKPDFRRKPWPTISTSARDFVKKLLVKDPRARLTAAQALSHPWVREGGNASGIPLDISVLSNMRQFVRYSRLK…	ATGGGTAGCTGTTTTTCAAGCAGCAAAATCAGTGGTTCTAACAGCAACGCTCCATCCACCACCGCCACCACCACTACCACTACCACATCTAACGCCGTCGTAAATCAGCATCCCCATCGGCGGACAGCCACAACAGCCGCCAACAAGCATGATGGAGGTGGGTCTAATTGGAATCCACATAAAACGAAAGAGAACAGTAGAAATCAGCAACAAGGGAGCAATAATAAAAACAAAATGAAGAACAAGGCTACTTCAAGGCGTCAGAATGGGGTGATCTCTTGTGGAAAACGAACAGATTTTGGTTACCTTAAGGATTTTGATCAAAGGTATTCGATTGGAAAATTGTTGGGTCATGGTCAATTTGGGTATACATATGTTGCTACCGATAAAGCTAATGGA…
Lsat_1_v5_gn_5_149341.1.v5	LsCPK19	MGNCCRSPAAVAREDVKSSNYSGHDHNNRKDKAHAGNGKKASIAVLTDVSKENIEEKYMLDRELGRGEFGVTYLCIDRSSRELLACKSISKRKLRTAVDVDDVRREVAIMKHLPENSSIVTLREACEDENAVHLVMELCEGGELFDRIVARGHYTERAAAAVTRTIVEVVQLCHKHGVIHRDLKPENFLFANKKENSPLKAIDFGLSIFFKPGERFSEIVGSPYYMAPEVLKRNYGPEIDIWSAGVILYILLCGVPPFWAESEQGVAQAILRGVIDFKREPWPSVSEGAKSLVKQMLEPDPKLRLTAKQVLEHPWLTNAKKAPNVPLGDVVKARLKQFSLMNRFKRKALRVIADFLSNEEVEDIKEMFKKIDTDDDGIVTIQELKTGLQKYNTQLAESE…	ATGGGGAATTGTTGCAGATCTCCAGCGGCTGTTGCCAGGGAAGATGTGAAGTCTTCAAACTACTCTGGTCATGACCATAACAACAGGAAGGACAAGGCTCACGCCGGGAACGGTAAGAAGGCGTCGATCGCTGTCCTCACTGATGTGTCGAAGGAAAATATTGAAGAGAAGTATATGTTGGATAGGGAACTTGGACGCGGAGAATTTGGAGTGACTTACTTGTGTATAGATCGAAGCTCGAGGGAATTGTTGGCCTGTAAGTCGATTTCGAAGCGGAAGCTACGGACGGCTGTAGATGTTGATGATGTGAGGAGAGAAGTGGCGATCATGAAACATTTGCCGGAGAACTCGAGTATTGTGACATTGAGAGAAGCTTGTGAGGACGAGAATGCGGTGCAT…
Lsat_1_v5_gn_5_162241.1.v5	LsCPK20	MGNCCAVPSTSDTEFEKKKGKNKPNPFSLDYGGSIPTGNGYKSYVLENPTGHEIEETYVLGKELGRGEFGITYMCTDKSTGEIFACKSISKKKLRTRVDIEDVRREVEIMKHMPTHPNIVTLKDTYEDDSAVHLVMELCEGGELFDRIVARGHYTERAAAGVTRTIVEVIQMCHKHGVMHRDLKPENFLFANKKETAALKAIDFGLSVFFKPGERFNEIVGSPYYMAPEVLKRNYGPEVDVWSAGVILYILLCGVPPFWAETEQGVAQAIIRSVVDFKRDPWPKVSDAAKDLVKKMLNPDPKLRLTAQEVLDHTWIQNAKKAPNVNLGETVKARLKQFSVMNKLKKRALRVIAEHLSAEEVAGIKQGFDLMDTSKQGKINIAELKAGLQKLGQQIPDAD…	ATGGGTAATTGCTGTGCTGTACCCTCTACCTCCGATACTGAGTTCGAGAAGAAAAAGGGGAAGAACAAACCGAACCCATTTTCTTTAGACTATGGTGGCTCGATTCCGACTGGGAATGGATACAAATCGTACGTGTTAGAAAATCCAACTGGACATGAGATTGAGGAAACTTATGTTCTTGGTAAGGAATTGGGCAGAGGAGAATTTGGCATTACTTATATGTGTACAGATAAGTCAACTGGTGAAATTTTTGCTTGTAAATCGATATCCAAAAAGAAGTTGAGGACTAGGGTTGATATCGAGGATGTTAGGAGAGAAGTTGAGATCATGAAACATATGCCTACTCACCCTAATATCGTCACCTTGAAGGACACATACGAAGATGATAGTGCTGTTCAT…
Lsat_1_v5_gn_5_3921.1.v5	LsCPK21	MGVCISKSKSSPRTDVGSPYDQRSNEPNIVYSKSPAPEAQLPARKQPPPPSPKRFFKSDTILGKSFEDVKEHYTMGRELGRGQFGVTYMCTQNSTGLKYACKSISKKKLITKGDKEDMRREVQIMQHLSGQANIVEFKGAYEDKQSVHLVMEVCEGGELFDRIIAKGHYSERAAASICRSIVNVVHVCHFMGVMHRDLKPENFLLLDKSENALLKATDFGLSVFIQEGKSYRDIVGSAYYVAPEVLKRKYGKEIDIWSAGVMLYILLSGVPPFWAETEKGIFDEILKGDIDFESDPWPSISTSAKHLVQRMLTLDPKKRITSAEVLEHPWIREDGEASDKPIDSAVLSRMKQFRAMNKLKKLALKVIAENLSAEEIQGLKSMFMNMDTDKSGTITYDEL…	ATGGGTGTATGTATCAGCAAAAGCAAAAGTTCTCCAAGAACTGATGTGGGGAGTCCCTATGATCAGAGATCGAATGAGCCTAACATAGTTTACTCCAAATCCCCTGCTCCGGAAGCCCAATTGCCGGCCAGAAAACAGCCACCACCACCCAGCCCCAAAAGGTTTTTCAAATCGGATACGATTCTGGGCAAATCATTTGAAGATGTCAAAGAACACTACACAATGGGAAGAGAATTGGGTAGAGGTCAATTTGGGGTTACGTACATGTGTACACAGAATTCAACCGGGTTGAAGTATGCCTGTAAGTCGATATCTAAAAAGAAATTGATTACAAAGGGGGATAAAGAGGATATGAGAAGAGAGGTTCAGATTATGCAACATTTGAGCGGGCAAGCTAAT…
Lsat_1_v5_gn_6_27140.1.v5	LsCPK22	MGNCCVTGNSARRKERKKKRRGNHKPNPFSVDYHNPSASQNNETIFFVLKDPTGHDITQRYNLGRELGRGEFGVTYLCTDLGTGERLACKSISKRKLRTTVDIDDVRREVEIMKHLPKHPNIVTMRDTYEDNDAVHIVMELCEGGELFDRIVARGRYTERAAASIMRRIVEIVQMCHSHGVMHRDLKPENFLFGNKKETAPLKAIDFGLSVFFKPGEVFNEIVGSPYYMAPEVLKRNYGPEVDVWSSGVILYILLCGVPPFWAETEQGVAQAIIRSVINFKRDPWPKVSDNAKDLVKKMLDPDQKRRLTAQQVLDHPWLLNTKKAPNVPLGDAVKSRLKQFSVMNKLKKRALRVVAEHLSVEEVAGIKEEFRMMDTGNKGKINIEELKIGLQKLGHQIT…	ATGGGAAATTGCTGTGTTACTGGTAATTCTGCTCGCCGAAAGGAGAGGAAGAAGAAGAGGAGGGGAAATCACAAACCGAATCCTTTCTCAGTCGATTATCACAACCCATCTGCATCTCAAAACAATGAAACCATTTTCTTCGTATTAAAAGATCCCACAGGTCACGACATTACACAGCGCTACAATCTAGGTCGAGAGCTTGGAAGAGGCGAATTTGGGGTAACCTATTTGTGTACGGATCTGGGAACTGGGGAACGATTAGCCTGCAAATCGATATCAAAAAGGAAGCTTAGAACAACAGTTGATATCGATGATGTGAGGAGAGAAGTTGAAATCATGAAGCATTTGCCTAAACATCCGAACATTGTCACCATGAGAGATACTTATGAGGATAATGAT…
Lsat_1_v5_gn_6_34661.3.v5	LsCPK23	MGNVCVSCYSKDGFFQSISHPYWWSRSPEMIYYKNEQLSKDPPSIHQDPKPPTPTQNTPPKLVIIAKNDTKPPPPPPIVSYQEIKIDIKQSQKEKASSNSNAKKQNNVKRMLSAGLQADKVLKTKTGHLKEYYNLGQKLGHGQFGTTFLCIEKTTGKEFACKSIAKRKLLTDDDVEDVRREIEIMHHLSGNPNVVSIQGAYEDSVAVHLVMELCAGGELFDRITKKGHYSERKAADLARTIVSVIEACHSLGVMHRDLKPENFLFVDEHEDSPLKTIDFGLSVFFKPGETFVDVVGSPYYVAPEILLKNYGPEADIWSAGVILYILLCGVPPFWGEVLRGKLDFSSDPWPSISESAKDLVRKMLIKDPKRRITAHGHPWISEDGVAPDKPLDSAVLSRL…	ATGGGAAATGTATGTGTATCTTGTTACTCAAAGGATGGATTTTTCCAATCAATATCACATCCATACTGGTGGTCTCGATCACCAGAGATGATCTACTACAAAAACGAACAGCTTAGCAAAGATCCTCCATCAATACACCAAGATCCAAAACCTCCTACCCCTACTCAAAACACACCTCCAAAACTAGTGATCATAGCCAAAAACGACACCAAACCACCTCCACCTCCACCCATAGTTTCATATCAAGAAATCAAAATAGACATAAAACAATCCCAAAAGGAAAAAGCTTCATCAAATTCAAACGCCAAAAAGCAAAACAATGTGAAGAGAATGTTGAGTGCAGGTTTACAAGCTGACAAGGTATTGAAAACAAAAACTGGGCATCTGAAAGAGTACTAC…
Lsat_1_v5_gn_6_57320.2.v5	LsCPK24	MGGCISVANTSYLRKSSLVQPITRQETKTPKFVRPARVLKDSAGGDIFKHYKFGKELGRGEFGVTYQCQNIETGEKVACKKMetSKSRLIAEIDVEDVRREVTIMetRHMetPVHPNIVSYKDVYEDKDAIYLLMELCEGGELFDRIVTKGHYTERAAAVVIKTILEVVQVCHTHGVMHRDLKPENFLYAHKGENASLKAIDFGLSVSFEHGKGLEKSSEAHIIWHRKYSNEIMetGKKSTYGAPVSFCTSCFVEFPHFGQTEEGIAQAIIKGDINFERDPWPRVSEDAINIIRGMLDQNPYDRLTVEEVLENKWIQNAHKVPNIPLGEHVRARIQQFSLMetNKFKRKVIRVVAENLPDEQVHGLKQMFDDMDKDKNGSLTFEELKDGLCTIGEQPLA…	ATGGGGGGTTGCATATCTGTTGCCAATACAAGTTACTTAAGGAAATCCAGCCTTGTCCAACCAATCACACGACAAGAGACCAAAACCCCAAAATTCGTACGCCCGGCTCGCGTCCTCAAAGACTCTGCTGGGGGCGACATTTTCAAGCATTACAAGTTTGGGAAAGAGCTCGGGAGGGGTGAGTTTGGGGTGACATACCAATGTCAAAATATCGAAACAGGAGAGAAAGTGGCATGCAAAAAGATGTCCAAAAGCAGGCTGATAGCGGAGATTGATGTGGAGGATGTGAGGAGAGAGGTGACGATCATGAGGCATATGCCTGTGCACCCTAACATCGTCAGCTACAAAGATGTTTATGAAGATAAAGATGCAATATATTTACTCATGGAGCTCTGTGAA…
Lsat_1_v5_gn_6_9921.1.v5	LsCPK25	MGNCNGVPAAGNGGATTTTTSNSTAPPSQKQSPPKGLTILPASDPAPPRQPLPASVGRVLGRPMEDVRATYTIGKELGRGQFGVTYLVTHKTTHQQFACKSIAMRKLINKDDIDDVRREVQIMHHLTGHRNIVELHGAYEDRHSVNLIMELCAGGELFDRIIAKGHYSERAAAGLCRQMVTVVHDCHTMGVFHRDLKPENFLFLSTDEDSPLKATDFGLSVFFKPGDVFRDLVGSAYYVAPEVLRRHYGAEADIWSAGVILYILLSGVPPFWGETEQSIFDAVLRGNLDFVSDPWPSISSSAKDLVKKMLKSDPKERLTAVEVLNHPWMREDGDASDKPIDIAVLTRMKQFRAMNKLKKVALKVIAENLSEEEIIGLKEMFKSMDTDNSGTITFEELKA…	ATGGGTAATTGCAACGGCGTCCCGGCTGCCGGCAACGGCGGCGCCACCACCACCACCACGTCCAACTCAACTGCCCCACCATCTCAGAAACAATCTCCACCCAAGGGACTCACAATCCTTCCTGCATCGGATCCGGCACCTCCTCGCCAACCGCTGCCGGCCTCCGTCGGCCGTGTCCTCGGGCGGCCAATGGAAGATGTTCGCGCAACCTACACAATCGGTAAAGAGCTAGGCCGCGGCCAATTTGGCGTGACGTATCTTGTCACTCATAAAACCACGCACCAACAGTTCGCTTGCAAGTCGATCGCGATGCGGAAGCTGATCAACAAGGACGACATCGACGATGTCCGGAGAGAGGTTCAGATCATGCATCACCTCACCGGACACCGTAACATTGTC…
Lsat_1_v5_gn_7_110021.1.v5	LsCPK26	MGLCSSKSKSGGTYPDAHRTRSVEPNAVYTKTPAPAAQTPARKQPPPPSPKRVFTADSILGKPFEDVKQHYTMGRELGRGQFGVTYLCIQKSSGQKYACKSISKKKLVTKSDKDDMRKEIQIMQHLSGQANIVEFKGAYEDKQSVHLVMEVCEGGELFDRIIAKGHYSERAAASICRSIVNVVHVCHFMGVMHRDLKPENFLLSDKSENALLKATDFGLSVFIQEGKAYRQVVGSAYYVAPEVLTRKYGKEIDIWSAGVILYILLSGVPPFWAETEKGIFDAVLEGYIDFESEPWPSISTSAKDLVRRMLTQDPKKRITSAQVLEHPWIREDGEASDKPIDSAVLSRMKQFRAMNKLKKLALKVIAENLSAEEIQGLKSMFTNIDTDNSGTITYEELKT…	ATGGGGTTGTGTAGTAGCAAAAGCAAGAGTGGAGGGACATACCCTGATGCTCATAGAACAAGATCCGTCGAACCCAATGCGGTTTACACCAAAACCCCGGCTCCGGCAGCTCAAACTCCGGCGAGAAAGCAGCCGCCACCTCCCAGCCCCAAGAGGGTGTTCACAGCTGACTCGATTCTCGGAAAACCATTTGAAGACGTTAAACAACATTACACCATGGGGAGAGAATTGGGTAGAGGTCAATTTGGTGTTACTTATCTTTGTATACAGAAATCAAGTGGTCAAAAGTATGCTTGTAAGTCGATATCAAAGAAGAAACTTGTAACTAAAAGTGATAAGGATGATATGAGGAAAGAAATTCAGATTATGCAGCATCTAAGTGGACAGGCTAATATTGTT…
Lsat_1_v5_gn_7_16021.1.v5	LsCPK27	MGACFSKKNRHTSNSNGYRSSKQQNYHPVSESYEKPTSNYTQPQHETHQHHHHHHQQQPPPPQPQQTPPPPNPAPPPPNPRPSQGSDPNTILGKPFEDIRRHYTLGKELGRGQFGVTYLCTENSSGHTYACKSILKRKLASKNDKEDIKREIQIMQHLSGQPNIVEFKGTYEDRQSVHLVMELCAGGELFDRIIAQGHYTEKAAATICRQIVNVVHVCHFMGVMHRDLKPENFLLSSKDENSMLKATDFGLSVFIEEGKVHRDIVGSAYYVAPEVLRRSYGKEIDIWSAGVMLYILLSGVPPFWAETEKGIFDAILEGVIDFESQPWPSISRSAKDLVRKMLTQDPRKRITSAQVLEHPWLREGGEALDKPIDSAVLSRMKQFRAMNKLKKLALKVIAE…	ATGGGCGCCTGTTTTAGCAAGAAAAATCGTCATACCTCAAATTCCAATGGCTATAGATCTTCCAAACAACAAAATTACCACCCAGTTTCTGAAAGTTATGAAAAACCCACATCAAACTACACTCAACCTCAACACGAAACCCATCAACATCACCACCATCACCACCAGCAACAACCTCCGCCGCCACAGCCACAACAAACACCACCACCACCAAATCCAGCACCGCCACCTCCAAACCCTAGACCATCTCAGGGTTCCGACCCTAATACCATTTTAGGGAAGCCATTTGAGGACATAAGAAGACACTACACACTCGGAAAAGAATTAGGTAGAGGTCAATTTGGTGTAACTTATCTTTGTACCGAAAATTCATCTGGTCATACCTACGCTTGTAAATCA…
Lsat_1_v5_gn_8_101300.1.v5	LsCPK28	MGNCCRSPAAVAREDVKSSNYSGHDHNNRKEKANAGNGKKGPVTVLADKSKENIEDKYALDRELGRGEFGVTYLCIDRSSRELLACKSISKRKLRTAVDVDDVRREVEIMKHLPENSSIVTLREACEDENAVHLVMELCEGGELFDRIVARGHYTERAAAAVTRTIVEVVQLCHKHGVIHRDLKPENFLFANKKENSPLKAIDFGLSIFFKPGEKFSEIVGSPYYMAPEVLKRNYGPEIDIWSAGVILYILLCGVPPFWAESEQGVAQAILRGLIDFKREPWPSVSEGAKSLVKQMLEPDSKLRLTAKQVLEHTWLQNAKKAPNVPLGDVVKSRLKQFSMMNRFKRKALRVIADFLSNEEVEDIKETFKKIDTDDDGIVTIEELKTGLQNLNSQLADSE…	ATGGGGAACTGTTGCAGATCTCCGGCGGCGGTCGCCAGGGAGGATGTCAAGTCATCGAACTACTCTGGTCATGATCATAACAACCGGAAGGAGAAGGCTAACGCGGGGAATGGGAAAAAGGGACCGGTTACTGTTTTAGCTGATAAATCGAAGGAAAATATTGAAGACAAGTACGCGTTAGATAGGGAGCTTGGCCGTGGGGAATTCGGAGTGACCTACTTGTGTATAGATCGGAGCTCGAGGGAGTTGTTGGCTTGTAAGTCGATCTCTAAGCGGAAGCTACGGACAGCGGTGGATGTTGATGACGTGAGGAGAGAAGTGGAGATCATGAAGCACTTGCCGGAAAACTCGAGTATTGTGACGTTGAGGGAGGCCTGCGAGGATGAGAATGCGGTGCAT…
Lsat_1_v5_gn_8_120901.4.v5	LsCPK29	MGNTCRGSLGTKHTEGFNKPEDHSIATQNPSSALSNNSLDYSPTTLINQNLISQEFSKEPTPKPLPLPKKDTTITMSRHGTSNQAYYVLGHKTDNIRDVYTLGQKLGQGQFGTTYLCTEIATGIDYACKSISKRKLISKEDLEDVRREIQIMHHLAGHKNIVTIKGAYEDPLYVHIVMELCNGGELFDRIIQRGHYSERKAAELTKIIVGVVEACHSLGVMHRDLKPENFLLVNRDDDFSLKAIDFGLSVFFKPGQIFTDVVGSPYYVAPEVLLKHYGPEADVWTAGVILYILLSGVPPFWAETQQGIFDAVLKGDIDFDSDPWPVISDSAKDLIRKMLCSRPSNRLTAHEVLCHPWICENGVAPDRALDPAVLSRLKQFSAMNKLKKMALRVIAESLS…	ATGGGCAATACATGCCGTGGATCTTTAGGAACAAAACACACAGAAGGCTTTAATAAGCCCGAAGACCATTCAATCGCTACTCAAAACCCTTCTTCTGCTTTATCTAACAACTCTTTAGATTACTCACCCACCACCTTGATCAATCAAAACCTCATATCTCAAGAATTTTCAAAAGAACCCACTCCGAAACCCCTCCCTCTTCCCAAAAAAGACACCACCATAACCATGAGTCGCCATGGAACCTCCAACCAAGCTTACTACGTTCTTGGCCATAAAACCGATAACATTCGCGATGTCTACACATTGGGTCAAAAGCTAGGTCAAGGTCAATTCGGTACTACCTATTTATGCACTGAAATCGCAACAGGGATAGATTACGCTTGTAAATCGATTTCCAAA…
Lsat_1_v5_gn_8_29361.1.v5	LsCPK30	MGICWSFLKPHRSHDIPISSPSPPHHHLPPADDHHNHFIPDQERTYYPIPSKFDPQKTIKNHEEGSILGKEYVDLKKVYYIGKELGRGQFGITYLCTEKASGMKYACKSISKKKLVTKKDMDDVRREIMMLQHLTGQPNIVEFRGAYEDESSVHLVMELCSGGELFDRITKKGSYSEKEAAKIGRQIVNVVHVCHFMGVMHRDLKPENFLMVSQDEDSPLKATDFGLSVFIEEGTIYKEIVGSAYYVAPEVLRRRYGKEADVWSAGVILYILLSGVPPFWGETEKVIFEEILEGKLDLQSPPWPSISDGAKDLITKMLTRNPKKRISAHTALEHPWLKENGDASEQPIDSAVLIRMKQFRAMNKLKKLALKVIAENLESTEEIKGLKQMFNNMDTDGSG…	ATGGGTATTTGTTGGTCTTTCCTAAAACCTCATCGAAGCCATGATATCCCGATTTCATCACCTTCACCCCCTCATCACCATCTTCCTCCTGCAGATGATCATCATAACCATTTCATCCCTGATCAAGAAAGAACATACTATCCAATCCCCAGTAAGTTCGACCCACAGAAAACCATCAAAAACCATGAAGAAGGGTCTATTCTAGGAAAGGAGTACGTCGATCTAAAGAAAGTTTACTATATCGGGAAAGAATTAGGGAGAGGACAGTTTGGTATCACGTATCTTTGCACTGAAAAGGCCTCAGGTATGAAGTATGCATGCAAATCGATATCAAAGAAGAAGCTTGTTACAAAGAAGGATATGGATGATGTAAGGAGGGAGATTATGATGCTGCAACAT…
Lsat_1_v5_gn_8_79700.1.v5	LsCPK31	MGNCCATPSTTDYENKKGKNKPNPFSLDYDGPNTSRPTGYKSYVLENPTGHEIEQTYVLGKEMGRGEFGITYMCTDKSTGEVLACKSISKKKLRTRIDIEDVRREVEIMKHMPPHQNIVSLKGTYEDDNAVHLVMELCEGGELFDRIVARGHYTERAAAGVIRTIVEVIQMCHKHGVMHRDLKPENFLYANKKETAALKVIDFGLSVIFKPGERFNEIVGSPYYMAPEVLKRNYGPEIDVWSAGVILYILLCGVPPFWAETEQGVAQAIIKSVVNFKRDPWPVVSDNAKDLVKKMLNPDPNLRLSAQGVLDHPWIQNAKKAPNVSLGETVKARLKQFSFMNKLKKRALRVIAELLSAEEVEGIKQGFDLMDTNKQGKITMVELKVGLQKLGHQIPDSDL…	ATGGGTAATTGTTGTGCTACACCCTCCACCACTGATTACGAGAATAAAAAGGGAAAAAACAAACCAAACCCATTTTCTCTAGATTACGATGGCCCGAATACATCACGCCCTACAGGATACAAATCATATGTACTTGAAAACCCTACAGGACATGAAATTGAGCAAACATATGTTCTTGGTAAGGAGATGGGTAGAGGGGAGTTTGGGATTACATATATGTGTACAGATAAATCTACCGGTGAAGTCTTGGCCTGTAAATCGATTTCAAAAAAGAAGCTAAGAACGAGGATTGATATTGAAGATGTAAGGAGGGAAGTTGAGATTATGAAGCATATGCCACCACATCAGAATATTGTGAGCTTGAAGGGCACTTATGAAGATGATAATGCTGTTCATTTG…
Lsat_1_v5_gn_9_28600.1.v5	LsCPK32	MGNCCATPSTTDFEKKKGKNKPNPFSLDYGSSNPSGNGGYKTTVLENPTGTEIEKTYVLGKEMGRGEFGITYMCTDKSTGEVFACKSISKKKLRTRIDIEDVKREVEIMKHMPPHPNIVSLKGTYEDDNAVHLVMELCEGGELFDRIVARGHYTERAAAGVTKTIVEVIQMCHKHGVMHRDLKPENFLFANKKETAALKAIDFGLSVFFKPGERFNEIVGSPYYMAPEVLKRNYGPEVDVWSAGVILYILLCGVPPFWAETEQGVAQAIIKSVVDFKRDPWPKVSDTAKDLVKKMLNPDPKLRLTAQEVLDHPWIQNAKKAPNVSLGETVKARLKQFSVMNKLKKRALRVIAEHLSAEEVAGIKQGFDLMDTNKQGKINLAELKAGLQKLGHQIADADL…	ATGGGTAATTGTTGTGCTACACCCTCCACTACCGATTTCGAGAAGAAAAAAGGGAAAAATAAACCGAACCCGTTTTCATTAGACTATGGTTCGTCTAATCCATCTGGAAATGGCGGCTATAAAACCACTGTGTTAGAAAACCCAACAGGAACTGAGATTGAGAAAACATATGTTCTTGGTAAAGAGATGGGTAGAGGCGAATTTGGGATTACTTATATGTGTACCGATAAATCCACTGGTGAAGTTTTCGCCTGTAAATCGATATCAAAAAAGAAGCTTAGAACCAGAATCGATATTGAAGATGTGAAGAGAGAAGTCGAGATTATGAAGCATATGCCACCACACCCTAATATCGTGAGCTTAAAGGGTACTTACGAAGATGATAATGCTGTTCATTTG…
Lsat_1_v5_gn_9_34801.2.v5	LsCPK33	MGNCCRSPAAVAREDVKSSNYSGHDHNNKKDKANAKKAPINVLTDVSKENIEEKYMVDRELGRGEFGVTYLCIDRSSRELLACKSISKRKLRTAVDVDDVRREVAIMKHLPDNSSIVTFREACEDENAVHLVMELCEGGELFDRIVARGHYTERAAAAVTRTMVEVVQLCHKHGVIHRDLKPENFLFANKKENSPLKAIDFGLSIFFKPGEKFSEIVGSPYYMAPEVLKRSYGPEIDIWSAGVILYILLCGVPPFWAESEQGVAQAILRGLIDFKREPWPSVSEGAKSLVRQMLEPDPKLRLTAMQVLEHPWLQNAKKAPNVPLGDVVKSRLKQFSLMNRFKRKALRVIADFFSNEELEDIKDTFKKIDTDDDGIITIEELKTGLQKLNTQLAESEVQL…	ATGGGGAACTGTTGCAGATCTCCGGCGGCGGTGGCCAGGGAGGATGTCAAGTCATCTAACTACTCCGGACACGATCATAACAACAAGAAGGACAAGGCGAACGCGAAGAAGGCGCCGATCAATGTCTTGACTGATGTATCTAAAGAAAATATTGAAGAAAAATATATGGTGGATAGGGAACTTGGGCGCGGTGAATTCGGAGTTACTTACCTGTGTATAGATCGGAGTTCGAGGGAGTTGCTTGCTTGCAAGTCGATTTCGAAGAGGAAGCTACGGACGGCGGTGGATGTGGATGATGTGAGGAGGGAAGTAGCGATCATGAAGCACTTGCCGGATAATTCGAGTATTGTGACGTTTAGAGAGGCCTGTGAGGATGAGAATGCTGTGCATTTGGTGATG…
Lsat_1_v5_gn_9_94340.1.v5	LsCPK34	MVNLTTNILSFFPFFFLNNVTPSEFLTFFHISSHTIPKIQHLHKTHKPIFQRSTQMGIFLSKNQNLRTQLPPPSSPELHHQKPWDSILGIPYKNITDDYKIGKELGRGKSAVTKICKEKATGKKYACKSIPKRRLVTESERQHLKREVRIMEHLSGQKNVVELKCTYEDNRSVHLIMEYCEGGELYDKMKAKGRYSEKIAAQIISSIMKVVYSLHFMGVMHRDLKPENFLLSKRGVLGFLPCYADYTMLKAIDFGLSAYIEEGKLNQEKVGTAFYVAPEVLRRQGYDKEVDIWSAGVILYMLLTGVPPFYGEDEKEIFHAIMKADPDMENYPWPLISEKAKELVKKMLTVDPKKRPTAADVLNDPWLVDNGVATKNPIDDEFLVRMKNFRAMTKFQRFA…	ATGGTGAATCTCACAACAAATATTCTTTCCTTCTTCCCATTTTTCTTTCTAAACAATGTCACTCCATCTGAATTCTTAACTTTCTTCCATATTTCGTCACACACTATTCCAAAAATCCAACATTTACACAAAACCCACAAACCCATATTCCAAAGATCAACTCAAATGGGTATCTTTCTAAGCAAAAACCAAAACCTCCGAACACAACTACCACCACCATCATCGCCGGAGCTCCACCACCAGAAGCCATGGGATTCAATCCTAGGCATACCATACAAAAACATCACAGATGATTACAAAATCGGTAAAGAATTGGGAAGAGGCAAATCTGCAGTGACAAAGATCTGTAAAGAAAAGGCAACGGGTAAGAAATACGCATGCAAGTCGATTCCAAAGAGG…

## Sheet: Cc
Sequences of 30 CcCPKs
ID	Name	Amino acid Sequence	Nucleotide Sequence
LOC112507377	CcCPK1	MGNCCAVPSTTDSDFEKKKGKNKPNPFALDQGATVPSGNGYKSYVLENPTGHEIEQTYVLGKELGRGEFGVTYMCTDKISGEVFACKSISKKKLRTRVDIEDVRREVEIMKHMPPHSNIVTLKDTYEDDSAVHLVMELCEGGELFDRIVARGHYTERAAAGVTKTIVEVIQMCHKHGVMHRDLKPENFLFANKKETAALKAIDFGLSVFFKPGERFNEIVGSPYYMAPEVLKRNYGPEVDVWSAGVILYILLCGVPPFWAETEQGVAQAIIRSVVDFKRDPWPKVSETAKDLVKKMLNPDPKLRLTAQEVLDHPWIQNAKKAPNVSLGETVKARLKQFSIMNKLKKRALRVIAEHLSAEEVAGIKQGFDLMDTSKQGKINIVELKAGLQKLGQQIPDAD…	ATGGGTAATTGCTGTGCTGTACCTAGTACTACCGATTCCGATTTCGAGAAGAAAAAGGGGAAGAACAAGCCGAACCCATTTGCTTTAGACCAGGGTGCTACGGTTCCATCTGGAAATGGATACAAATCGTATGTGTTAGAAAACCCAACTGGTCATGAAATCGAGCAAACATATGTTCTTGGTAAGGAGTTGGGTAGGGGAGAATTTGGGGTTACTTATATGTGTACTGATAAAATAAGTGGTGAAGTTTTTGCTTGTAAATCGATATCGAAAAAGAAGTTGAGAACTAGGGTTGATATTGAAGATGTGAGGAGGGAAGTTGAGATCATGAAGCATATGCCACCTCATTCCAATATTGTGACCTTAAAGGATACTTATGAAGATGATAGTGCTGTTCAT…
LOC112506428	CcCPK2	MGLCSSKTKTGATNPDAHKPTSTSHQPNTLYTKSPAPAVQIPATKQPPSPKRLYKSDTILGKPFEDVKQHYTMGKELGRGQFGVTYLCTQKTTGQRYACKSILKKKLVTKSDKDDMRKEIQIMQHLSGQANIVEFKGAYEDKQSVHLVMEVCEGGELFDRIIAKGHYSERAAASICRSIVNVVHICHFMGVMHRDLKPENFLLSDKSENALLKATDFGLSVFIQEGKSYRDIVGSAYYVAPEVLKRKYGKEIDIWSAGVMLYILLSGVPPFWAETEKGIFDAVLEGYIDFESDPWPSISMSAKDLVRRMLTQDPKRRITSAQVLEHPWIREGGEASDKPIDSAVLSRMKQFRAMNKLKKLALKVIAENLSAEEIQGLKSMFMNIDTDNSGTITYDELKT…	ATGGGTCTATGTAGTAGCAAAACCAAAACTGGAGCTACAAATCCTGATGCGCATAAACCAACATCAACATCCCACCAACCCAACACACTCTACACCAAATCTCCCGCGCCCGCTGTCCAAATTCCGGCCACAAAACAACCACCCAGCCCCAAAAGGCTCTACAAGTCTGACACTATTCTTGGCAAACCATTTGAGGATGTTAAACAACATTACACAATGGGGAAAGAATTGGGTAGAGGTCAATTTGGTGTTACATATCTTTGTACACAAAAAACAACTGGTCAAAGGTATGCCTGCAAATCCATATTGAAAAAGAAACTGGTCACAAAGAGTGATAAAGATGATATGAGGAAAGAGATTCAGATTATGCAACATTTGAGTGGGCAGGCTAATATTGTG…
LOC112505779	CcCPK3	MGNCCRSPAAVAREDVKSSNYSGHDHNNRKDKANAGNGKKGPVTVLPDVSKETIEEKYALDRELGRGEFGVTYLCIDRSSRELLACKSISKRKLRTAVDIDDVRREVEIMKHLPENSSIVTLREACEDENAVHLVMELCEGGELFDRIVARGHYTERAAAAVTRTIVEVVQLCHKHGVIHRDLKPENFLFANKKENSPLKAIDFGLSIFFKPGERFSEIVGSPYYMAPEVLKRNYGPEIDIWSAGVILYILLCGVPPFWEESEQGVAQAILRGLIDFKREPWPSVSEGAKSLVRQMLEPDPKLRLTAKQVLEHSWLQNAKKAPNVPLGDVVKSRLKQFSMMNRFKRKALRVIADFLSNEEVEDIKDMFKKIDTDDDGTVTIEELKTGLQKSNTQLAESE…	ATGGGGAACTGCTGCAGATCTCCGGCGGCGGTTGCCAGGGAGGATGTGAAGTCATCGAACTACTCTGGTCATGATCATAACAACCGGAAGGACAAGGCTAACGCTGGAAATGGGAAGAAGGGACCGGTTACTGTTTTACCTGATGTATCGAAGGAAACTATTGAAGAGAAGTATGCGTTAGATAGGGAGCTTGGCCGTGGAGAATTTGGAGTGACCTACTTGTGTATAGATCGGAGCTCGAGGGAGTTGTTGGCGTGTAAGTCGATTTCGAAGCGGAAGCTACGGACGGCGGTGGATATTGATGATGTGAGGAGAGAAGTGGAGATCATGAAGCACTTGCCGGAAAACTCAAGTATTGTGACGTTGAGGGAGGCTTGTGAGGATGAGAATGCGGTGCAT…
LOC112502216	CcCPK4	MKRPTQISSLKPSNAVLPHPTPRLRDHFLMGKKLGQGQFGTTYFCREKSTGIDYACKSISKRKLLCKEDYDDVWREIQIMHHLSEHQCVVRIKGAYEDNIFVHLVMELCAGGELFDRIVQKGHYSEREAAKLMKTIVGVVEACHSLGVMHRDLKPENFLFDTPAEDAQLKAIDFGLSIFYKPGQYLSDVVGSPYYVAPEVLHKHYGPEIDVWSAGVILYILLSGVPPFWAESDSGIFRQILRGKLDFESEPWPGISESAKDLIKKMLDRRPQQRITAHGVLCHPWIVDDRVAPDKPLDSAVLSRLKHFSAMNKLKKMALRVIAERLSEDEIGGLKQLFKMLDTDNSGTITFEELKQGLRKVGSNLMESEIKELMDAADTDSSGTIEYGEFLAATLHLNK…	ATGAAGAGACCCACACAAATTTCATCCTTGAAGCCTTCCAACGCAGTTCTCCCACACCCAACTCCAAGACTGAGAGACCATTTCCTAATGGGGAAGAAATTAGGGCAAGGTCAATTTGGTACGACCTACTTTTGCAGAGAGAAATCAACAGGTATCGATTACGCCTGCAAATCAATCTCTAAACGGAAGCTATTATGTAAGGAAGATTACGACGATGTATGGAGAGAGATTCAAATCATGCATCACTTGTCGGAGCATCAATGTGTGGTGCGAATCAAAGGTGCGTATGAGGACAACATATTTGTTCATCTGGTCATGGAGTTGTGTGCCGGTGGTGAGTTATTTGATAGGATTGTACAGAAAGGGCATTATAGCGAGAGAGAAGCGGCTAAATTGATG…
LOC112521469	CcCPK5	MGNCCSQVQPQDADQPEAQKLAVAERPDKENTPTETPKPATTAAAAAAASTAPASKNGKQSPIGTVLGRPMEDVRTLYTIGKELGRGQFGVTHLCTCKKTGKQFACKTIAKRKLANKEDVEDVRREVQIMHHLAGHPNIVELKGAFEDKHSVHLVMELCAGGELFDRIIAKGHYTERAAASLLRTIVQIVHTCHSMGVIHRDLKPENFLLLNKDENSPLKATDFGLSVFYKQGEVFKDIVGSAYYIAPEVLKRKYGPEVDIWSIGVMLYILLSGVPPFWAESEHGIFNAILRGHIDFTSDPWPSISHHAKDLVKKMLTSDPKHRLTAHQVLSHPWIVEDGEAPDTPLDNAVLGRLKQFRAMNKFKKVALRVIAGCLSEEEIMGLKQMFKGMDSDNNGTI…	ATGGGGAACTGTTGTTCCCAAGTTCAACCTCAAGATGCAGATCAACCTGAAGCCCAGAAATTAGCTGTTGCAGAGAGGCCAGATAAAGAAAACACACCAACAGAAACTCCAAAACCCGCTACCACGGCGGCAGCAGCAGCTGCGGCCTCTACAGCTCCAGCATCGAAGAATGGCAAGCAATCACCTATTGGAACAGTTTTAGGACGTCCAATGGAAGATGTTCGAACCCTTTACACCATAGGCAAAGAGCTTGGTAGGGGCCAGTTTGGTGTCACCCATTTGTGCACCTGCAAGAAGACGGGGAAACAGTTTGCATGCAAAACAATAGCAAAGAGGAAACTTGCGAATAAAGAAGACGTTGAGGATGTGAGGAGGGAAGTGCAGATCATGCATCATTTG…
LOC112518483	CcCPK6	MGNICGPSRCSKHGFFGSIWHSLWWSRSPDLIQYEKKRARNQRHHKNHKATRPVQNAPPRVLNLAKEDPKPTQVQPAIPYQEIKEHGKQSGKVVVVKQQSKSTQRNVTSGAQNPDHKRRKSSVGLLVDKVLKNTNGHLKDHYKLGLKLGHGQFGTTSICIEKKTGKQFACKSISKRKLVTEEDVDDVRREVEIMHHLSGHPNVISIKGAYEDAYEVHLVMELCAGGELFDRITKKGQFSEREAAHLLKTIASVIEACHSLGVIHRDLKPENFLFVNRDEDAPLKAIDFGLSVFFKPGEIITDVVGSPYYVAPEVLLKHYGPEVDIWSAGVILYVLLSGVPPFYGETENDVFREILEGELDFSFDPWPVISGSAKDLISRMLLRDRNNRITAHEILCHPW…	ATGGGAAACATATGTGGACCATCAAGGTGCTCAAAGCATGGATTTTTTGGATCAATATGGCATTCATTATGGTGGTCTAGATCCCCAGATTTGATCCAATATGAAAAGAAAAGAGCAAGAAACCAACGGCATCACAAAAATCACAAGGCTACTAGACCTGTCCAAAATGCACCTCCGCGAGTGCTGAATCTAGCGAAGGAAGACCCAAAACCGACCCAAGTTCAACCTGCGATTCCTTATCAAGAAATCAAAGAACATGGCAAACAATCTGGAAAGGTTGTAGTAGTGAAGCAGCAAAGCAAATCAACACAGCGAAATGTGACATCTGGTGCCCAAAATCCAGACCATAAGAGAAGAAAGTCAAGTGTAGGGCTTCTGGTTGATAAAGTCTTGAAAAAT…
LOC112516495	CcCPK7	MGACLSTTKISGSNSNTHSTTAGKQTHHRRPPTATGKQVEGGSNVTSHQTKEIQQKQSTQQQKRKDKHTSRNGVIPCGKRTDFGYLKDFDTCYSTGKLLGHGQFGYTYVAVDKVNGDRVAVKKIDKNKMILPIAVEDVKREVKILQALSGHENVVQFHNAYEDASYVYIVMELCEGGELLDRILGKKDSRYSEKDAAIVVRQMLKVAAECHLHGLVHRDMKPENFLFKSKKGDSHLKATDFGLSDFIRPGKKFTDIVGSAYYVAPEVLKRKSGPESDVWSIGVITYILLCGRRPFWDKTEDGIFKEVLRNKPDFRRKPWPTISASAKDFVKKLLVKDPRTRFTAAQALSHPWVREGGNASEIPLDISVLSNMRQFVKYSRLKQFALRALASTLDEEELS…	ATGGGTGCCTGTTTGTCAACCACCAAGATCAGTGGTTCCAACAGCAACACCCACTCCACCACCGCCGGAAAACAGACCCACCACCGCCGGCCACCAACAGCCACCGGCAAGCAAGTGGAAGGTGGGTCCAATGTCACTTCCCATCAAACCAAAGAGATCCAACAAAAACAGAGCACCCAACAGCAAAAAAGGAAAGATAAACATACTTCAAGAAATGGTGTGATTCCTTGTGGGAAAAGAACAGATTTTGGTTATCTTAAGGACTTCGATACTTGCTATTCGACTGGAAAATTGTTGGGTCATGGTCAGTTTGGGTATACATATGTTGCTGTAGATAAGGTTAATGGCGATCGTGTTGCTGTCAAGAAAATTGACAAAAATAAGATGATTCTTCCGATT…
LOC112509108	CcCPK8	MGGCMSIANKKVLKKVRNNVKPITSLDQDHETAKLHADAKSGRPVNVNVLWESSGAEIYRRYRFGKELGRGEFGVTYECQDKESGEKVACKKISKSRLRTEIDVEDVRREVDIMRHLPSHPNIVRYKDVFEDKEAIYLVMELCEGGELFDRIVAKGHYTERAAALVTKTIVEVVQVCHKHGVIHRDLKPENFLYVGRDENASLKAIDFGLSIFFEPEQRFREIVGSPYYMAPEVLRRNYGAEVDVWSAGVILYILLCGVPPFWAETEEGIAQAIIKGDVNYRRDPWPRVSQDAKSLVKAMLEPIPQKRPTVQQVLGSQWIQHAHNAPDIPLGEQVRARIQQFSLMNKFKKKVISLVAENLPDEQINGLKKMFHDMDKDKNGALTFQELKDGLSSNKDQP…	ATGGGGGGTTGCATGTCCATTGCCAACAAAAAAGTACTCAAGAAAGTCAGGAACAACGTCAAGCCCATAACCTCACTAGACCAAGATCACGAAACCGCAAAACTACATGCGGACGCAAAATCCGGCCGACCGGTGAATGTGAACGTACTCTGGGAGTCCTCCGGAGCCGAGATCTACCGGCGGTATCGGTTCGGAAAGGAGCTTGGGAGAGGTGAGTTCGGGGTGACGTATGAATGTCAAGACAAGGAGAGTGGGGAGAAGGTGGCATGCAAGAAGATATCGAAGAGCAGGTTGCGGACGGAGATCGATGTTGAGGATGTAAGAAGGGAGGTTGATATTATGAGACATTTGCCATCGCACCCGAATATCGTGAGGTATAAAGACGTGTTTGAGGACAAA…
LOC112524507	CcCPK9	MGICWSLIKPRRSHEIPISSPSPPHHLPNDRFIPPQERTYYPIPSKFDPRKTINNHEEGSILGKQYVDLKQIYYIGKELGRGQFGVTYRCTEKATGLKLACKSISKKKLVTKKDMDDVRREIMMLQHLTGQPNIVEFRGAYEDESSVHLVMELCSGGELFDRITKKGSYSEKEAAKIGRQIVNVVHVCHFMGVMHRDLKPENFLMVSQEDESPLKATDFGLSVFIEEGKIYKEIVGSAYYVAPEVLRRRYGKEIDVWSAGIILYILLSGVPPFWAETEKGIFEEILNGHLDLQSPPWPSISAGAKDLISRMLAKNPKNRITADKALEHPWLKEDGEASEQPMDSAVLIRMKQFRAMNKLKKLALKVIAESLESTEEIKGLKQMFNNMDTDGSGSITYEE…	ATGGGTATCTGTTGGTCTTTGATAAAGCCTCGTCGAAGCCATGAAATTCCCATTTCATCCCCATCACCTCCTCATCATCTTCCTAATGACCGTTTCATCCCTCCTCAAGAGAGAACATACTATCCAATCCCCAGCAAATTCGACCCACGCAAAACCATAAATAACCATGAAGAAGGGTCCATTTTAGGAAAGCAGTATGTTGACTTGAAGCAAATTTACTATATTGGGAAAGAATTAGGGAGAGGTCAGTTTGGTGTCACGTATCGTTGCACTGAAAAAGCCACGGGATTGAAGCTTGCATGCAAATCGATATCGAAGAAGAAGCTTGTAACCAAGAAGGATATGGATGATGTAAGAAGGGAGATCATGATGCTTCAACATCTAACCGGACAGCCGAAT…
LOC112508919	CcCPK10	MGNTCVGPNISKSGFIQSVSAAMWRTPSPEDAPPTPNGEQSSTRGVQPESPLPVQNKPPEPITIPKTEKKQEEQPVKPKKGPQMKRVSSAGLRTDSVLQRKTGSLKEFFTLGKKLGQGQFGITFLCIEKATGEHYACKSIAKRKLLSEEDVEDVRREIQIMHHLAGHPNVIAIKGAYEDAVAVHVVMELCAGGELFDRIIQRGHYSERKASELTRTIVGVVETCHSLGVMHRDLKPENFLLVDKKEDSLLKTIDFGLSVFFKPGESFNDVVGSPYYVAPEVLRKRYGPEADVWSAGVIVYILLSGVPPFWAETEQGIFEQVLDGDLDFTSDPWPSISEGAKDLVRRMLVRDPKERLTAHEVLCHPWVQVDGVAPDKPLDSAVLSRMKQFSAMNKLKKMA…	ATGGGGAATACTTGTGTTGGACCGAACATTTCGAAGAGTGGATTTATTCAGTCGGTTTCGGCTGCAATGTGGCGAACCCCATCTCCTGAAGATGCCCCACCTACTCCTAATGGAGAACAATCTTCGACTCGTGGTGTACAACCCGAATCACCGTTGCCCGTTCAAAACAAACCACCGGAACCGATTACAATCCCCAAAACGGAAAAGAAGCAAGAAGAACAGCCGGTGAAACCCAAAAAGGGCCCCCAAATGAAGAGAGTTTCCAGTGCTGGCCTTCGCACTGATTCGGTTTTACAAAGAAAAACCGGGAGTTTGAAGGAGTTTTTCACTTTGGGGAAGAAATTAGGACAAGGGCAGTTTGGCATTACGTTTCTTTGTATAGAGAAAGCTACGGGTGAA…
LOC112523476	CcCPK11	MGNTCRGSFAVRINQGFNQPGYQSSSKRNPSIAQSNNSSRHSPTTVNRPRSASKEFPRKGSNFNPNSNPKSSPASRKESTMNRHNANQAYYVLGHKTANIRDLYTLGQKLGQGQFGTTYLCTENSTGTNYACKSISKRKLISKEDVEDVRREIQIMHHLAGHKNIVTIKGAYEDPLYVHIVMELCNGGELFDRIIQRGQYSERKAAELTKIIVGVVEACHSLGVMHRDLKPENFLLVNKDDDFSLKAIDFGLSIFFKPGQIFTDVVGSPYYVAPEVLLKHYGPEADVWTAGVILYILLSGVPPFWAETQQGIFDAVLKANIDFDSDPWPLISDSAKDLIKQMLCSLPSKRLTAHQVLCHPWICENGVAPDRALDPAVLSRLKQFSAMNKLKKMALRVIA…	ATGGGCAATACTTGCCGTGGATCTTTTGCTGTAAGAATAAATCAAGGCTTCAATCAGCCTGGATACCAATCCAGTTCCAAGCGAAACCCGTCTATTGCACAATCTAACAACTCCTCACGCCACTCACCCACCACCGTGAACCGACCACGTAGTGCCTCTAAAGAGTTCCCCAGAAAAGGTTCCAATTTCAATCCCAATTCCAATCCCAAATCCTCACCTGCTTCCAGGAAAGAGAGCACCATGAACCGCCACAACGCGAATCAGGCTTATTATGTCCTTGGTCATAAAACAGCCAACATTCGTGATCTGTACACGTTGGGGCAAAAACTAGGCCAGGGACAATTTGGTACAACCTACCTGTGCACCGAGAATTCCACCGGTACAAATTACGCTTGCAAG…
LOC112500842	CcCPK12	MGMSISNAKKTIPPAPAPADQIPGLTRAGSILGIPTKNIEDYYKIGRELGRGKFAVTSLCRDKSTGKKYACKSIPKRRLVTESEKQDLKREVMIMEHLRNQRNVVELKDAFEDKRCVHLVMEYCEGGELFEKMKSKGRFSEKIAAQILSSIMKVVYSLHFMGVMHRDLKPENFLLSKKGGLGFLPCFADYSLLKAIDFGLSAYIDEGKPNQEKVGTAFYVAPEVLRRQEYGKEVDIWSAGVILYMLLTGVPPFYGEKERDIFDAVLNAEKVLDMKNHPWPSISKNAKELVKKMLSVDPKKRPTASDVLKDQWLVENGEATDSPIDSMFLARMKHFKALNEFKKLALKIIADIIPHEELEGFEAMFRNMDTDENKVISREELESSLARLGSNLGPDEVQL…	ATGGGCATGTCTATAAGCAATGCCAAAAAAACCATACCTCCGGCACCGGCACCGGCGGATCAGATCCCTGGATTGACCAGAGCAGGTTCAATCCTAGGCATACCAACCAAAAACATCGAAGATTACTACAAAATCGGTAGAGAATTAGGTCGTGGTAAATTTGCAGTCACATCTCTCTGCAGAGACAAGTCAACCGGCAAGAAATACGCCTGCAAATCGATCCCCAAAAGGAGACTTGTTACAGAATCCGAGAAACAGGATCTGAAGAGAGAGGTTATGATCATGGAGCATTTGAGAAATCAAAGGAATGTTGTTGAATTGAAAGATGCATTCGAAGATAAACGATGTGTGCATTTAGTTATGGAGTATTGTGAAGGTGGAGAGCTTTTCGAGAAGATG…
LOC112500407	CcCPK13	MDISTTTTSSTTPPPPLEELRQKNPAALTRVDSILGIPRKDINETYKMGRELGRGKFAVTYLCVEKSTGKKYACKSIKKVRLVTEGEKQDVMREVKIMKLLTGQRNVVELRDTFEDKQCVHLVMEYCEGGELFEKMKSKGRYSERIAAQIISSIMKVVYCLHYMGVMHRDLKPENFLLARRKILGFLPCFADYTLLKAIDFGLSTFIDEGKPNQEKVGTAFYVAPEVLRRQGYGKEVDIWSAGVILYMLLTGVPPFYGEKERDIFYAILSADSVLDMKNHPWPSISNNAKELVKKMLSVDPTNRPSAAAVLKHEWLKGNGVAVENPRESVLLYQMRCFRGMNKFKRLALEVIADIVPPEELEELRAMFTKDGTDESGTISHEELAAWLGKHGSDLRPDE…	ATGGATATCTCCACAACCACCACCTCCTCCACCACACCACCACCGCCACTGGAGGAGCTCCGGCAAAAGAACCCCGCAGCACTGACAAGAGTAGACTCCATCCTCGGCATACCACGAAAAGATATCAATGAAACCTACAAAATGGGCAGAGAATTAGGCCGCGGGAAGTTTGCAGTCACCTATCTTTGTGTCGAGAAATCAACGGGGAAGAAATACGCGTGCAAATCGATAAAGAAAGTGAGGCTTGTTACAGAAGGAGAGAAGCAGGATGTGATGAGAGAGGTTAAGATAATGAAGCTGTTAACTGGTCAAAGAAATGTGGTGGAATTGAGAGATACATTTGAAGACAAGCAATGTGTGCATCTGGTTATGGAGTACTGTGAAGGTGGTGAGCTTTTT…
LOC112512579	CcCPK14	MGICFSNTKISGSNSTTPSATAGQEQENRLIVKHEVMVPNVNLQRIKDLNRYHHRKQQDTNYNNKNRAKGKAAPKRPKVIPCGKRTDFGYLKDFDRRYSTGKLLGHGQFGYTYVAIDKSTGDRVAVKKIEKNKMLLPIAVEDVKREVKILRALSGHENVVQFHNAFEDNSFVYIVMELCEGGELLDRILSKKDGRYTEKDAAVVVRQMLRVAAQCHLHGLVHRDMKPENFLFKSPNVDSHLKATDFGLSDFIRPGKKFTDIVGSAYYVAPEVLKRRSGPESDVWSIGVISYILLCGRRPFWDRTEDGIFKEVLRNKPDFRRKPWPTISNSAKDLVRKLLMKNPRARLTAAQALSHPWVREDGNASEIPLDISVLSNMRQFVKYNRLKQFALRALASTLG…	ATGGGTATCTGTTTTTCCAACACCAAGATCAGTGGCTCCAACAGCACCACCCCATCCGCTACCGCCGGTCAAGAACAAGAAAACCGTCTCATCGTCAAGCATGAGGTGATGGTGCCTAATGTCAATTTACAGCGAATCAAAGATCTCAATAGGTATCATCATCGAAAGCAGCAGGATACTAACTATAATAATAAAAATCGAGCAAAAGGTAAGGCTGCCCCAAAGCGTCCCAAGGTGATTCCTTGTGGGAAACGAACAGATTTTGGGTATCTTAAGGATTTTGATAGAAGGTATTCCACTGGAAAATTATTGGGGCATGGCCAATTTGGGTATACATATGTTGCTATCGATAAATCAACTGGCGATCGTGTTGCGGTGAAGAAAATCGAAAAAAATAAG…
LOC112512318	CcCPK15	MGNCCRSPAAVAREDVKSSNYSGHDHNNKKDKSNVANGKKAPITVLTDVSKENIEEKYMLDRELGRGEFGVTYLCIDRRSRELLACKSISKRKLRTAVDVEDVRREVAIMKHLPENSSIVTLREAREDESAVHLVMELCEGGELFDRIVARGHYTERAAAAVTRTIVEVVQLCHKHGVIHRDLKPENFLFANKKENSPLKAIDFGLSIFFKPGERFSEIVGSPYYMAPEVLKRNYGPEIDIWSAGVILYILLCGVPPFWAESEQGVAQAILRGLIDFKREPWPSVSEGAKSLVRQMLEPDPKLRLTAKQVLEHTWLQNAKKAPNVPLGDVVKARLKQFSLMNRFKRKALRVIADFLSNEEVEDIKETFKKIDTDDDGIVTLEELKAGLQKLNTQLAESE…	ATGGGGAATTGTTGCAGATCTCCAGCGGCTGTTGCGAGGGAAGATGTGAAGTCTTCGAACTACTCTGGTCACGATCATAACAACAAGAAGGACAAGTCTAACGTTGCCAACGGTAAGAAGGCGCCGATCACTGTCCTAACTGATGTGTCCAAGGAAAATATTGAAGAGAAGTATATGTTGGATAGGGAGCTTGGACGCGGAGAATTCGGAGTGACCTACTTGTGTATAGATCGGAGGTCGAGGGAATTGTTGGCTTGCAAGTCGATTTCGAAGCGAAAACTACGGACGGCTGTGGATGTTGAGGATGTGAGGAGAGAAGTGGCTATCATGAAACACTTACCGGAAAACTCGAGTATTGTGACGTTGAGAGAGGCTCGTGAGGACGAGAGTGCGGTGCAT…
LOC112520414	CcCPK16	MGNCLNGFNSIYHAFCGPQSQSPNKVHPGNGEAGKQPDPADYHPKDPPPIQNTQPQTVIXAKEETQNEVKEEAKKEVKFETKPSRKVSIVKQQSKHAESVKKPQEMKRVLSAGLQSGGVLKTRTGNLKDYYRLGKKLGNGQFGTTFLCIENATGKEYACKSIAKRKLLTDDEVEEVRREIDIMHHLAGHPNIVLIKGAYEDAVSVYMVMELCAGGELFDRIIDRGYYSERKAADLARTIVGVIEACHSLGVMHRDLKPENFLFVDKDEDSLLKTIDFGLSIFFKPGQVFTDVVGSPYYVAPEVLLKNYGPEADIWSSGVIIYILLCGVPPFWADSEEDIFEEVLHGKLDFSISPWPNISESAKELIRKMLVRDPKKRITAHEVLCHPWISVDGVAPDKP…	ATGGGAAATTGCTTAAATGGTTTCAATTCAATATATCATGCATTTTGCGGGCCTCAATCACAATCACCAAATAAGGTCCATCCTGGGAATGGAGAAGCTGGCAAACAACCGGATCCAGCAGACTACCATCCTAAAGACCCTCCACCTATTCAAAATACACAACCACAAACGGTAATTRTAGCGAAAGAAGAGACTCAAAATGAAGTTAAGGAGGAGGCTAAAAAAGAAGTCAAGTTTGAGACCAAGCCATCAAGAAAGGTTTCAATAGTGAAGCAACAAAGCAAACACGCAGAGTCTGTTAAAAAGCCGCAAGAAATGAAGAGAGTGTTAAGTGCAGGGCTTCAATCTGGTGGGGTGTTGAAAACCAGGACTGGGAATTTGAAAGATTATTATAGGTTG…
LOC112519287	CcCPK17	MSSSSTSTSPQPTKPPIIKKSIPPPSSNSKPNWVLKHKTPNLQHLYTIGRKLGQGQFGTTHLCTEKSTGIPYACKSIPKKKLICREDYEDVLKEIQIMHHLSEHPNVVRIKGTYEDALYVHIVMELCAGGELFDRIVQKGQYSEREAAKLIKTIVGVVEACHSLGVMHRDLKPENFLFSTTHEDAALKATDFGLSVFYKPGETFSDVVGSPYYVAPEVLRKHYGPESDVWSAGVILYILLSGVPPFWAETEIGIFRQILQAKLDFESEPWPAITDSAKDLIRKMLDRNPKKRLTAHEVLCHPWIVDDKMAPDKPLDSAVLSRLKQFSAMNKLKKMALRVIAERLSEEEIGGLKELFKMIDTDNSGTITFEELKEGLRKVGSELMESEIKDLMDAADIDN…	ATGTCGTCTTCATCAACTTCGACTTCACCACAACCCACAAAACCCCCAATCATCAAGAAATCAATCCCACCCCCATCATCTAATTCAAAACCCAACTGGGTTCTCAAGCATAAAACCCCAAACCTTCAGCACTTGTACACAATCGGCAGGAAGTTGGGGCAAGGGCAGTTTGGTACGACTCATCTGTGCACGGAGAAGTCCACAGGCATTCCTTATGCCTGCAAATCCATACCCAAGAAAAAGCTTATATGCAGAGAGGATTATGAAGACGTTTTGAAAGAGATTCAAATAATGCACCATTTATCTGAGCATCCCAATGTTGTAAGGATCAAAGGGACTTATGAAGATGCTTTATATGTTCATATAGTTATGGAGTTGTGTGCTGGTGGGGAGTTGTTT…
LOC112518899	CcCPK18	MGNICGPSRCSKHGFFGSIWHSLWWSRSPDLIQYEKKRARNQRHHKNHKATRPVQNAPPRVLNLAKEDPKPTQVQPAIPYQEIKEHGKQSGKVVVVKQQSKSTQRNVTSGAQNPDHKRRKSSVGLLVDKVLKNTNGHLKDHYKLGLKLGHGQFGTTSICIEKKTGKQFACKSISKRKLVTEEDVDDVRREVEIMHHLSGHPNVISIKGAYEDAYEVHLVMELCAGGELFDRITKKGQFSEREAAHLLKTIASVIEACHSLGVIHRDLKPENFLFVNRDEDAPLKAIDFGLSVFFKPGEIITDVVGSPYYVAPEVLLKHYGPEVDIWSAGVILYVLLSGVPPFYGETENDVFREILEGELDFSFDPWPVISGSAKDLISRMLLRDRNNRITAHEILCHPW…	ATGGGAAACATATGTGGACCATCAAGGTGCTCAAAGCATGGATTTTTTGGATCAATATGGCATTCATTATGGTGGTCTAGATCCCCAGATTTGATCCAATATGAAAAGAAAAGAGCAAGAAACCAACGGCATCACAAAAATCACAAGGCTACTAGACCTGTCCAAAATGCACCTCCGCGAGTGCTGAATCTAGCGAAGGAAGACCCAAAACCGACCCAAGTTCAACCTGCGATTCCTTATCAAGAAATCAAAGAACATGGCAAACAATCTGGAAAGGTTGTAGTAGTGAAGCAGCAAAGCAAATCAACACAGCGAAATGTGACATCTGGTGCCCAAAATCCAGACCATAAGAGAAGAAAGTCAAGTGTAGGGCTTCTGGTTGATAAAGTCTTGAAAAAT…
LOC112522284	CcCPK19	MGNVCVGSSCYSKDGFFQSMSHPYWWSRSPDLIYYKNGEFSEQPPSIDKDPKAPAPIQKTPPRLVIIAKNETKPSQPMASNQEPNEGAKRQSEKVVTVKQQTKSSQPKVTSNVKKPNNMKRIKSAGLQVDKVLKTKTGHLKEFYNLGQKLGHGQFGTTFLCIEKTTGKEFACKSIAKRKLLTDEDLEDVRREIEIMHHLSGHPNVVSIQGAYEDSVAVHLVMELCAGGELFDRITKKGHYSERKAADLARTIVGVIEACHSLGVMHRDLKPENFLFVDEHEDSPLKTIDFGLSVFFKPGETFIDVVGSPYYVAPEVLLKHYGPEADIWSAGVILYILLCGVPPFWGESENDIFEEVLRGKLDFSSDPWPSISESAKDLVRKMLVRDPKRRITAHGVLCH…	ATGGGAAATGTATGTGTAGGATCATCATGTTACTCAAAAGATGGATTCTTTCAATCAATGTCACATCCATACTGGTGGTCTCGATCACCCGATTTGATATATTACAAGAATGGTGAATTTAGCGAACAACCTCCATCGATAGACAAAGATCCTAAAGCTCCTGCACCAATTCAAAAGACACCTCCACGATTGGTGATCATCGCCAAAAATGAGACTAAACCATCTCAGCCCATGGCTTCTAATCAAGAACCAAATGAAGGTGCGAAAAGACAATCCGAAAAGGTTGTGACAGTGAAGCAACAGACCAAATCATCACAGCCAAAAGTGACATCTAATGTTAAAAAGCCCAATAACATGAAGAGAATTAAAAGTGCAGGGCTACAAGTTGATAAAGTGTTG…
LOC112521835	CcCPK20	MGNCNGIPAAADGGATTTISSNPINSNEPPPQKRSPPNGLTILPASEPAPPRHPLPATVGRVLGRPMEDVRATYTIGRELGRGQFGVTYLVTHKSTGQKFACKSIAMRKLINKDDIDDVRREVQIMHHLTGHRNIVELKGAYEDRHSVNLIMELCAGGELFDRIIAKGHYSERAAAGLCRQIVTVVHNCHTMGVFHRDLKPENFLLLSTDEDSPLKATDFGLSVFFKPGDVFKDLVGSAYYVAPEVLRRHYGAEADIWSAGVILYILLSGVPPFWGETEQSIFDAVLRGNLDFVSDPWPSISSSAKDLVKKMLKADPKERLTAVEVLNHPWMREDGDASDKPIDIAVLTRMKQFRAMNKLKKVALKVIAENLSEEEIIGLKEMFKSMDTDNSGTITFEE…	ATGGGAAATTGCAACGGCATCCCGGCTGCCGCCGACGGTGGCGCCACCACTACCATCTCCTCAAACCCCATCAATTCAAATGAACCGCCACCTCAGAAACGATCTCCACCCAACGGACTCACGATTCTTCCTGCATCGGAGCCGGCGCCTCCTCGCCATCCGCTGCCGGCTACCGTCGGCCGTGTCCTCGGCCGGCCAATGGAAGACGTTCGTGCAACCTACACAATCGGCCGCGAGCTAGGCCGTGGCCAGTTCGGTGTGACGTACCTCGTCACTCATAAAAGCACGGGCCAAAAGTTCGCTTGCAAGTCGATCGCGATGCGTAAGCTGATCAACAAGGATGATATTGACGATGTCCGGAGAGAGGTTCAGATAATGCATCATCTCACTGGACACCGT…
LOC112520903	CcCPK21	MGGCISVANASYVRRTRNSLVNPISEDDLMPETPTKPRTPRFVRPARVLKESAGKDIFRRYKFGKELGRGEFGVTYECQNIATGEKVACKKISKSKLRAEIDVEDVRREVEIMRHLPVHPNIVSYKDVYEDKDAIYLLMELCEGGELFDRIVAKGHYTERAAAIVIRTILEVVQVCHKHGVIHRDLKPENFLYANKSETAPLKAIDFGLSIFIEPGVRFKEIVGSPYYMAPEVLRRNYGEEIDVWSTGVILYILLCGVPPFWAETEEGIAQAIIKGDINFRRDPWPRVSEDAKNLVKGMLDPNPYERLTVEEALSNHWVQNAHKVPNIPLGEHVRTRIQQFSLMNKFKKKVIRVVAENLPDEQVTGLKQMFHEMDKDNNGSLTFEELKEGLCSIGDQPL…	ATGGGGGGTTGCATTTCTGTTGCCAACGCAAGCTACGTAAGGAGAACCAGAAACAGCCTTGTTAACCCTATTTCAGAAGACGATCTAATGCCCGAAACCCCTACCAAACCTCGCACCCCCAGATTCGTCCGACCCGCTCGTGTCCTCAAAGAGTCCGCCGGAAAAGACATTTTTCGACGTTATAAGTTCGGCAAAGAGCTCGGCCGGGGAGAGTTTGGGGTGACGTATGAATGTCAGAATATAGCGACCGGCGAGAAGGTGGCTTGTAAGAAGATATCGAAGAGCAAGCTGAGGGCGGAGATCGACGTCGAAGATGTGAGGAGAGAGGTGGAGATCATGAGACATTTGCCGGTGCATCCCAACATTGTGAGCTATAAAGATGTTTATGAAGATAAAGAC…
LOC112520767	CcCPK22	MGNCCVTSGSSAQRNEKKKRRRRKNQKPNPFSLDYQTISVPSHDEINFFVLKDPTGHDINQHYNLGRELGRGEFGVTYLCTDLDTGERLACKSISKKKLRTAVDVDDVRREVEIMRHFPKHPNIVTLRDTYEDADAVHIMMELCEGGELFDRIVARGRYTERAAAAIMRTIVEIVQMCHSHGVMHRDLKPENFLFGNKKETAPLKAIDFGLSVFFKPGDVFNEIVGSPYYMAPEVLKRSYGPEVDVWSAGVILYILLCGVPPFWAETEQGVAEAIIRSVINFKRDPWPKISDNAKDLVKKMLEPDPKRRLTAQQVLEHPWLLNSKKAPNVPLGEVVKSRLKQFSVMYKLKKRALRVVAEHLSLEEMAGMKEEFRVIDTGNKGRVNLEELRIGLPKLGHQ…	ATGGGAAATTGCTGTGTTACCTCCGGTAGTTCTGCTCAGAGGAATGAGAAGAAGAAGAGGAGAAGGAGAAAAAATCAGAAACCGAATCCATTCTCACTTGATTATCAAACCATATCTGTACCTAGCCATGATGAGATCAATTTCTTCGTATTAAAAGATCCAACAGGTCATGATATTAATCAGCATTACAATCTTGGTCGAGAGCTGGGAAGGGGAGAATTTGGGGTAACATATTTGTGTACGGATTTGGATACTGGCGAACGATTAGCCTGCAAATCGATATCGAAAAAGAAGCTTCGGACTGCAGTGGATGTCGATGATGTGAGGAGGGAAGTCGAGATCATGAGGCATTTTCCAAAACACCCGAATATCGTGACCTTAAGAGACACTTATGAGGAT…
LOC112529440	CcCPK23	MGNCCSQKEPETADGAGKSSENAQNDPTGSTPPTASPSPRTKSGRPSPIGTVLGRPMEDVRTLYTIGKELGRGQFGVTHLCTSKQTGEQFACKTIAKRKLVNKEDIEDVRREVQIMHHLTGQPNIVDLKGAYEDKHSVHLVMELCAGGELFDRIIAKGYYTERGAASLLRTIVQIVHTCHSMGVIHRDLKPENFLLLNNDENAPLKATDFGLSVFYKQGEEFSDIVGSAYYIAPEVLKRKYGPEVDIWSIGVMLYILLCGVPPFWAESEHGIFNAILRGHVDFTSDPWPSISPQAKDLVRKMLNSDPKQRLTAYQVLSHSWIKEDGEAPDKPLDNAVMGRLKQFRAMNKFKKVALRVIAGCLSEEEIMGLKEMFRGMDTDNSGTITLEELKQGLSKQGT…	ATGGGGAACTGTTGTTCCCAAAAAGAACCCGAAACAGCTGATGGTGCTGGAAAATCTTCAGAAAATGCACAAAATGATCCTACGGGAAGCACCCCTCCAACCGCATCCCCGTCTCCCAGAACAAAATCCGGCAGACCGTCTCCTATTGGCACCGTCTTGGGACGGCCAATGGAAGATGTTCGCACGCTTTACACAATCGGCAAAGAGCTTGGCCGCGGCCAGTTTGGTGTCACCCATTTGTGCACGAGCAAACAGACCGGAGAACAGTTTGCATGCAAAACAATAGCCAAACGAAAACTTGTAAACAAGGAAGATATCGAGGATGTTAGGAGAGAAGTACAGATTATGCATCATTTAACCGGCCAACCGAATATTGTGGACCTTAAAGGGGCATATGAG…
LOC112499681	CcCPK24	MGNCCVTPGKSAKKKKDEKEKSNKPKPNLFSDVHRTKPESGGANTFYVLKNPTGHDVGQRYNLGRELGRGEFGVTYLCTDLESGERFACKSILKKKLRTSIDIEDVRREVEIMKHLPKHLNLVALRDAYEDKNAVHIVMELCEGGELFDRIVARGHYTERAAAAIMRTIVEVVQICHMRGVMHRDLKPENFLFANKKETAALKAIDFGLSVFFKPGEVFKEIVGSPWYMAPEVLKRNYGPEVDVWSAGVILYILLCGVPPFWAETEQGVAQAIIRSVIDFKRDPWPKVSENAKDLVKKMLNPDPKRRLTAQQVLEHPWLLDAKAAPNVSLGEVVRSRLKQFSVMNKFKKRALGVIAEHLSVEEVADIKETFEIMDTRNKGKINLEELRIGLHKLGQQIN…	ATGGGAAATTGTTGTGTTACCCCTGGTAAATCTGCTAAGAAGAAGAAGGATGAGAAGGAGAAGAGCAACAAACCAAAACCGAATCTATTTTCAGATGTTCATCGTACCAAACCGGAATCCGGAGGTGCAAACACATTTTACGTATTGAAAAACCCAACGGGTCATGACGTTGGTCAGCGGTACAATCTCGGAAGAGAGCTAGGAAGGGGTGAATTTGGGGTAACGTATTTGTGTACGGATTTGGAGTCTGGCGAAAGATTTGCTTGCAAATCAATACTGAAGAAGAAACTTAGGACTTCAATAGATATCGAGGATGTGAGGAGAGAAGTTGAGATCATGAAGCATTTGCCGAAGCATCTGAATCTCGTGGCCTTGAGGGATGCGTACGAGGATAAAAAT…
LOC112514267	CcCPK25	MGICISKTKDSSKPDTVLHSNQRSDDPNILYTKSPPPATQTPARKPPPPPSPKRVFKSNTILGKSFEDVKEHYTIGRELGRGQFGVTYLCTQISTNQKYACKSISKKKLITKGDKEDMRREIQIMQHLSGQANIVEFKGAYEDKLSVHLVMEVCEGGELFDRIIEKGHYSERAAASICRSIVNVVHVCHFMGVMHRDLKPENFLLSDKSEDALLKATDFGLSVFIQEGKSYHDIVGSAYYVAPEVLKRKYGKEIDIWSAGVMLYILLSGVPPFWAETEKGIFDEILKGYVDFKSDPWPSISSSAKDLVQKMLTLDPKKRITSAQVLEHPWIREDGEASDKPINSAVLSRMKQFRAMNKLKKLALKVIAENLSAEEIQGLKSMFLNIDTDKSGTITYEEL…	ATGGGTATATGCATCAGCAAAACCAAAGATTCTTCAAAACCCGATACAGTTCTTCACTCAAATCAAAGATCCGACGACCCCAACATACTCTACACCAAATCACCACCTCCGGCAACCCAAACTCCGGCGAGAAAACCACCGCCACCACCGAGCCCCAAAAGGGTTTTCAAATCGAACACGATTCTCGGCAAATCATTCGAAGATGTCAAAGAACACTACACAATTGGAAGAGAATTAGGCAGAGGTCAATTTGGGGTTACTTATCTCTGTACACAGATTTCAACAAATCAAAAATACGCCTGCAAATCGATATCGAAAAAGAAATTGATTACGAAAGGAGATAAAGAGGATATGAGAAGAGAGATTCAGATTATGCAGCATTTAAGTGGACAAGCAAAT…
LOC112511016	CcCPK26	MKKKLFNSVLPYETPRLRDHYTVGKKLGQGQFGITYRCTEKSTGTDYACKSIAKRKLLCRDDYDDVWREIQIMHHLSENPSVVRIKGTYEDNVFVHLVMELCTGGELFDRIVEKRQHSEQQAAELMRTIVGVVEACHSLGVMHRDLKPENFLFDSNGQLKAIDFGLSVFYKPGEYFCDVVGSPYYVAPEVLNKHYGPESDVWSVGVILYILLSGCPPFWAETDSGIFRQILNGTVDFESMPWPNITESAKDLIKTMLDRNPEQRITAYQILCHPWIKEDGVATDKPLDPAILSRLKQFAAMNKIKKMAMRVIAGRLSEEEIGGLKQLFKTIDTDNSGTITFQELKQGLKRVGSNVMESEIMELMNAADTDNNGTIDYGEFLAATLHLNKTQREENMLAA…	ATGAAGAAAAAACTATTCAATTCCGTCCTCCCCTACGAAACTCCGAGATTGAGAGACCATTACACGGTTGGAAAGAAGCTAGGCCAAGGACAATTTGGTATCACATACCGTTGCACCGAGAAATCCACAGGCACGGATTATGCCTGCAAATCCATAGCCAAACGGAAGCTTTTATGCCGGGATGATTACGATGATGTATGGAGGGAGATTCAAATTATGCACCATTTGTCGGAGAATCCATCCGTTGTTAGGATCAAAGGCACATACGAGGATAATGTGTTTGTGCATCTCGTAATGGAGTTGTGCACTGGCGGTGAGCTTTTCGATCGGATCGTGGAGAAGCGGCAACATAGCGAGCAGCAGGCAGCGGAATTGATGAGAACAATTGTCGGGGTTGTG…
LOC112518605	CcCPK27	MGNCCAAPSTTDSEKKKGKNKPNPFSLDYGGSTPSGNGGYKTTVLENPTGHEIEKTYVLGKEMGRGEFGITYMCTDKSTGEVFACKSISKKKLRTRVDIEDVKREVEIMKHMPPHPNIVSLKDTYEDDNAVHLVMELCEGGELFDRIVARGHYTERAAAGVTRTIVEVIQMCHKHGVMHRDLKPENFLYANKKETAALKAIDFGLSVFFKPGERFNEIVGSPYYMAPEVLKRNYGPEVDVWSAGVILYILLCGVPPFWAETEQGVAQAIIRSVVDFKRDPWPKVSDAAKDLVKKMLNPDPKLRLTAQEVLDHPWIQNAKKAPNVSLGETVKARLKQFSVMNKLKKRALRVIAEHLSAEEVAGIKQGFDLMDTSKQGKINIVELKAGLQKLGHQIADADL…	ATGGGTAACTGTTGTGCTGCACCCTCTACTACTGATTCTGAGAAGAAAAAGGGGAAAAATAAGCCAAACCCATTTTCATTAGACTATGGTGGGTCTACTCCATCTGGAAATGGTGGATATAAGACCACTGTTTTAGAAAACCCAACAGGCCATGAAATTGAGAAGACATATGTTCTTGGGAAGGAGATGGGTAGAGGAGAATTTGGGATTACTTATATGTGTACTGATAAATCTACGGGTGAAGTTTTTGCTTGTAAATCGATATCGAAAAAGAAGCTGAGAACTAGAGTGGATATTGAGGATGTGAAAAGGGAAGTTGAGATTATGAAACATATGCCACCACATCCTAATATTGTGAGCTTGAAGGATACTTATGAAGATGATAATGCTGTTCATTTG…
LOC112515297	CcCPK28	MGGCFSTTKISGSNSNATSTTTSTTTVVHQQPHRRTTASAANKHDGGGSNFNKTKEGNRNHHHQQQQRTQLQSNNNKNKMKNKATSRRQNGIISCGKRTDFGYLKDFDQRYSIGKLLGHGQFGYTYVATDKANGDRVAVKKIDKNKMILPIAVEDVKREVRILQALSGHENVVQFHNAFEDDSYVYIAMELCEGGELLDRILSKKDSRYTEKDAAIVVRQMLKVAAQCHLHGLVHRDMKPENFLFKSPKEDSHLKATDFGLSDFIRPGKKFTDIVGSAYYVAPEVLKRKSGPESDVWSIGVITYILLCGRRPFWDKTEDGIFKEVLRNKPDFRRKPWPNISTSARDFVKKLLVKDPRARLTAAQALSHPWVREGGNASEIPLDISVLSNMRQFVKYSRL…	ATGGGTGCCTGTTTGTCAACCACCAAGATCAGTGGTTCCAACAGCAACACCCACTCCACCACCGCCGGAAAACAGACCCACCACCGCCGGCCACCAACAGCCACCGGCAAGCAAGTGGAAGGTGGGTCCAATGTCACTTCCCATCAAACCAAAGAGATCCAACAAAAACAGAGCACCCAACAGCAAAAAAGGAAAGATAAACATACTTCAAGAAATGGTGTGATTCCTTGTGGGAAAAGAACAGATTTTGGTTATCTTAAGGACTTCGATACTTGCTATTCGACTGGAAAATTGTTGGGTCATGGTCAGTTTGGGTATACATATGTTGCTGTAGATAAGGTTAATGGCGATCGTGTTGCTGTCAAGAAAATTGACAAAAATAAGATGATTCTTCCGATT…
LOC112526559	CcCPK29	MGGCFSKKNRQNPNSNGYRSSKHQNYQPVSENYQKPRSNYTQPPQETHHHHQHHQPPPPPPQNTTPPPKPAPPPPNPAPPPSNPRPAQGSDPNTILGKPFEDIRRHYNLGKELGRGQFGVTYLCTENSTGHTYACKSILKRKLSSKNDKEDIKREIQIMQHLSGQPNIVEFKGTYEDRQSVHLVMELCAGGELFDRIIAQGHYTEKAAASICRQIVNVVHVCHFMGVMHRDLKPENFLLSSKEENSMLKATDFGLSVFIEEGRVHRDIVGSAYYVAPEVLRRSYGKEIDIWSAGVMLYILLSGVPPFWAETEKGIFDAILEGVIDFETEPWPSISRSAKDLVRKMLTQDPKKRITSAQVLEHPWLREGGEALDKPIDSAVLSRMKQFRAMNKLKKLALK…	ATGGGCGGCTGCTTCAGCAAGAAAAATCGCCAAAACCCAAATTCTAATGGCTATAGATCTTCAAAACATCAAAATTACCAACCAGTTTCTGAAAATTACCAAAAACCCAGATCAAATTACACCCAGCCTCCACAAGAAACCCACCACCACCACCAACACCACCAGCCACCACCGCCGCCGCCACAAAACACCACCCCACCTCCTAAACCAGCACCACCACCTCCAAACCCAGCACCACCACCTTCAAACCCTAGGCCTGCTCAGGGTTCAGACCCAAATACCATTTTGGGGAAGCCATTTGAGGATATAAGAAGACACTACAATCTTGGAAAAGAATTGGGCAGAGGTCAATTTGGGGTAACTTATCTTTGTACTGAGAATTCAACTGGTCATACTTAT…
LOC112501944	CcCPK30	MGNTCRGSFGIKNTQGFNKPEDQSISAQNPSNNSLDYSPTTLISQQLIAQEFSKDPNPKPLPVPKKEVIMSRHGNSNQAYYVLGHKTDNIRDVYTLGQKLGQGQFGTTYLCTEILTGVDYACKSISKRKLISKEDLEDVRREIQIMHHLAGHKNIVTIKGAYEDPLYVHIVMELCNGGELFDRIIQRGHYSERKAAELTKIIVGVVEACHSLGVMHRDLKPENFLLVNRDDDFSLKAIDFGLSVFFKPGQIFTDVVGSPYYVAPEVLLKHYGPEADVWTAGVILYILLSGVPPFWAETQQGIFDAVLKGYIDFESDPWPLISNSAKDLIKKMLCSRPSDRLTAHEVLCHPWICENGVAPDRALDPAVLSRLKQFSAMNKLKKMALRVIAESLSEEEIAG…	ATGGGCAACACATGCCGTGGATCTTTTGGAATAAAAAACACACAGGGCTTCAATAAGCCTGAAGACCAATCTATTTCCGCACAAAACCCTTCTAACAACTCTTTGGATTACTCACCAACTACCTTGATCTCCCAACAGCTTATAGCCCAAGAATTTTCCAAGGATCCCAATCCCAAACCCTTACCTGTTCCTAAGAAAGAGGTCATCATGAGCCGCCATGGGAACTCTAATCAAGCATACTATGTTCTTGGTCATAAAACCGACAACATTCGTGATGTCTACACTTTGGGTCAGAAGTTAGGCCAGGGTCAATTCGGCACCACCTATTTGTGCACAGAAATTTTAACTGGTGTAGATTATGCTTGTAAATCAATTTCGAAGCGGAAGTTGATTTCCAAA…

## Sheet: At
Sequences of 34 AtCPKs
ID	Name	Amino acid Sequence	Nucleotide Sequence
At5g04870	AtCPK1	MGNTCVGPSRNGFLQSVSAAMWRPRDGDDSASMSNGDIASEAVSGELRSRLSDEVQNKPPEQVTMPKPGTDVETKDREIRTESKPETLEEISLESKPETKQETKSETKPESKPDPPAKPKKPKHMKRVSSAGLRTESVLQRKTENFKEFYSLGRKLGQGQFGTTFLCVEKTTGKEFACKSIAKRKLLTDEDVEDVRREIQIMHHLAGHPNVISIKGAYEDVVAVHLVMECCAGGELFDRIIQRGHYTERKAAELTRTIVGVVEACHSLGVMHRDLKPENFLFVSKHEDSLLKTIDFGLSMFFKPDDVFTDVVGSPYYVAPEVLRKRYGPEADVWSAGVIVYILLSGVPPFWAETEQGIFEQVLHGDLDFSSDPWPSISESAKDLVRKMLVRDPKKRLTA…	ATGGGTAATACTTGTGTTGGACCAAGCAGAAATGGCTTCTTGCAATCTGTTTCAGCTGCAATGTGGCGGCCAAGAGATGGAGATGATTCGGCTTCCATGAGTAATGGAGATATTGCAAGTGAAGCTGTTTCGGGAGAGCTTCGATCTCGATTATCTGATGAAGTCCAGAATAAACCTCCTGAACAGGTCACAATGCCGAAGCCAGGGACTGACGTCGAGACCAAGGACAGAGAGATTCGAACTGAAAGCAAGCCTGAAACGCTAGAGGAGATAAGCCTTGAGTCCAAACCAGAGACTAAGCAGGAGACCAAGTCAGAGACCAAGCCGGAGTCAAAACCTGATCCTCCAGCTAAACCTAAGAAGCCTAAACACATGAAGAGAGTGTCAAGTGCAGGGCTT…
At1g18890	AtCPK10	MGNCNACVRPDSKESKPSSKPKKPNRDRKLNPFAGDFTRSPAPIRVLKDVIPMSNQTQISDKYILGRELGRGEFGITYLCTDRETHEALACKSISKRKLRTAVDIEDVRREVAIMSTLPEHPNVVKLKASYEDNENVHLVMELCEGGELFDRIVARGHYTERAAAAVARTIAEVVMMCHSNGVMHRDLKPENFLFANKKENSPLKAIDFGLSVFFKPGDKFTEIVGSPYYMAPEVLKRDYGPGVDVWSAGVIIYILLCGVPPFWAETEQGVALAILRGVLDFKRDPWPQISESAKSLVKQMLDPDPTKRLTAQQVLAHPWIQNAKKAPNVPLGDIVRSRLKQFSMMNRFKKKVLRVIAEHLSIQEVEVIKNMFSLMDDDKDGKITYPELKAGLQKVGSQ…	ATGGGTAACTGTAACGCCTGTGTAAGGCCAGACTCAAAAGAATCAAAACCATCTTCAAAGCCGAAAAAACCCAATCGAGATCGGAAATTAAACCCATTCGCCGGAGATTTCACCAGATCCCCAGCTCCAATACGTGTTCTCAAAGATGTAATCCCTATGAGCAATCAAACTCAGATCAGCGACAAATACATCTTAGGTCGTGAATTAGGTCGAGGCGAATTCGGAATCACTTACCTCTGTACTGATCGTGAAACCCACGAAGCTTTAGCTTGCAAATCGATTTCAAAGCGAAAGCTTCGAACAGCTGTCGATATCGAAGACGTTCGTCGTGAGGTAGCGATTATGTCTACTTTACCTGAGCATCCAAACGTAGTTAAGCTTAAGGCTAGTTATGAGGAT…
At1g35670	AtCPK11	METKPNPRRPSNTVLPYQTPRLRDHYLLGKKLGQGQFGTTYLCTEKSTSANYACKSIPKRKLVCREDYEDVWREIQIMHHLSEHPNVVRIKGTYEDSVFVHIVMEVCEGGELFDRIVSKGHFSEREAVKLIKTILGVVEACHSLGVMHRDLKPENFLFDSPKDDAKLKATDFGLSVFYKPGQYLYDVVGSPYYVAPEVLKKCYGPEIDVWSAGVILYILLSGVPPFWAETESGIFRQILQGKLDFKSDPWPTISEAAKDLIYKMLERSPKKRISAHEALCHPWIVDEQAAPDKPLDPAVLSRLKQFSQMNKIKKMALRVIAERLSEEEIGGLKELFKMIDTDNSGTITFEELKAGLKRVGSELMESEIKSLMDAADIDNSGTIDYGEFLAATLHMNKME…	ATGGAGACGAAGCCAAACCCTAGACGTCCTTCAAACACAGTTCTACCATATCAAACACCACGATTAAGAGATCATTACCTTCTGGGAAAAAAGCTAGGCCAAGGCCAATTTGGAACAACCTATCTCTGCACAGAGAAATCAACCTCCGCTAATTACGCCTGCAAATCGATCCCGAAGCGAAAGCTCGTGTGTCGCGAGGATTACGAAGATGTATGGCGTGAGATTCAGATCATGCATCATCTCTCTGAGCATCCAAATGTTGTTAGGATCAAAGGGACTTATGAAGATTCGGTGTTTGTTCATATTGTTATGGAGGTTTGTGAAGGTGGTGAGCTTTTTGATCGGATTGTTTCTAAAGGTCATTTTAGTGAGCGTGAAGCTGTCAAGCTTATTAAGACG…
At5g23580	AtCPK12	MANKPRTRWVLPYKTKNVEDNYFLGQVLGQGQFGTTFLCTHKQTGQKLACKSIPKRKLLCQEDYDDVLREIQIMHHLSEYPNVVRIESAYEDTKNVHLVMELCEGGELFDRIVKRGHYSEREAAKLIKTIVGVVEACHSLGVVHRDLKPENFLFSSSDEDASLKSTDFGLSVFCTPGEAFSELVGSAYYVAPEVLHKHYGPECDVWSAGVILYILLCGFPPFWAESEIGIFRKILQGKLEFEINPWPSISESAKDLIKKMLESNPKKRLTAHQVLCHPWIVDDKVAPDKPLDCAVVSRLKKFSAMNKLKKMALRVIAERLSEEEIGGLKELFKMIDTDKSGTITFEELKDSMRRVGSELMESEIQELLRAADVDESGTIDYGEFLAATIHLNKLEREEN…	ATGGCGAACAAACCAAGAACCAGATGGGTTCTTCCTTACAAGACCAAAAACGTTGAAGACAATTACTTTCTTGGTCAAGTCCTTGGACAAGGCCAATTCGGAACCACTTTCCTCTGTACCCATAAACAGACAGGTCAAAAGCTTGCCTGCAAATCCATACCCAAAAGGAAGCTCCTTTGTCAAGAAGATTACGACGACGTTCTGAGAGAGATCCAGATAATGCATCACTTGTCTGAATACCCCAACGTTGTCCGTATAGAGAGTGCGTACGAGGACACCAAAAACGTGCATCTTGTGATGGAGCTTTGTGAAGGAGGTGAGTTGTTTGATAGAATTGTGAAGAGAGGTCATTACAGTGAAAGAGAAGCTGCTAAGCTTATCAAGACCATTGTTGGGGTT…
At3g51850	AtCPK13	MGNCCRSPAAVAREDVKSNYSGHDHARKDAAGGKKSAPIRVLSDVPKENIEDRYLLDRELGRGEFGVTYLCIERSSRDLLACKSISKRKLRTAVDIEDVKREVAIMKHLPKSSSIVTLKEACEDDNAVHLVMELCEGGELFDRIVARGHYTERAAAGVTKTIVEVVQLCHKHGVIHRDLKPENFLFANKKENSPLKAIDFGLSIFFKPGEKFSEIVGSPYYMAPEVLKRNYGPEIDIWSAGVILYILLCGVPPFWAESEQGVAQAILRGVIDFKREPWPNISETAKNLVRQMLEPDPKRRLTAKQVLEHPWIQNAKKAPNVPLGDVVKSRLKQFSVMNRFKRKALRVIAEFLSTEEVEDIKVMFNKMDTDNDGIVSIEELKAGLRDFSTQLAESEVQML…	ATGGGAAACTGTTGCAGATCTCCCGCAGCAGTTGCTAGAGAAGACGTGAAATCCAACTATTCCGGCCACGATCACGCCCGCAAAGACGCCGCCGGCGGTAAAAAATCGGCGCCGATTCGAGTTCTAAGCGATGTTCCCAAGGAAAACATCGAGGACCGTTACTTACTCGACAGAGAACTCGGCCGCGGCGAGTTTGGTGTCACTTACCTCTGTATCGAGAGGTCCTCGCGTGACCTACTCGCTTGCAAATCGATCTCCAAGAGGAAGCTTAGAACTGCTGTGGATATTGAAGATGTTAAAAGAGAAGTAGCGATTATGAAGCATTTGCCTAAGAGTTCGAGTATTGTTACTTTGAAAGAAGCTTGTGAGGATGATAATGCTGTGCATTTGGTTATGGAG…
At2g41860	AtCPK14	MGNCCGTAGSLIQDKQKKGFKLPNPFSNEYGNHHDGLKLIVLKEPTGHEIKQKYKLGRELGRGEFGVTYLCTEIETGEIFACKSILKKKLKTSIDIEDVKREVEIMRQMPEHPNIVTLKETYEDDKAVHLVMELCEGGELFDRIVARGHYTERAAASVIKTIIEVVQMCHKHGVMHRDLKPENFLFANKKETASLKAIDFGLSVFFKPGERFNEIVGSPYYMAPEVLRRSYGQEIDIWSAGVILYILLCGVPPFWAETEHGVAKAILKSVIDFKRDPWPKVSDNAKDLIKKMLHPDPRRRLTAQQVLDHPWIQNGKNASNVSLGETVRARLKQFSVMNKLKKRALRVIAEHLSVEETSCIKERFQVMDTSNRGKITITELGIGLQKLGIVVPQDDIQIL…	ATGGGAAATTGTTGTGGAACGGCTGGATCGTTGATTCAAGATAAGCAGAAGAAAGGTTTTAAATTGCCAAATCCTTTCTCAAACGAGTACGGCAACCACCACGATGGCCTTAAGCTTATCGTGTTGAAGGAACCAACGGGTCATGAGATCAAGCAGAAATATAAATTAGGTCGTGAGTTAGGTCGAGGAGAGTTCGGTGTGACGTATCTGTGCACCGAGATCGAGACCGGAGAGATTTTCGCATGCAAATCAATCTTAAAGAAGAAGCTGAAAACGTCGATTGATATAGAGGACGTTAAGAGAGAAGTTGAGATCATGAGGCAAATGCCTGAACATCCTAATATTGTTACTTTGAAAGAGACTTATGAGGATGATAAAGCTGTGCATTTGGTTATGGAG…
At4g21940	AtCPK15	MGCFSSKHRNTESDIINGSVQSSIPTNQPENHVSRDVLKPQKPPSPQIPTTTQSNHHHQQESKPVNQQIEKKHVLTQPLKPIVFRETETILGKPFEEIRKLYTLGKELGRGQFGITYTCKENSTGNTYACKSILKRKLTRKQDIDDVKREIQIMQYLSGQENIVEIKGAYEDRQSIHLVMELCGGSELFDRIIAQGHYSEKAAAGVIRSVLNVVQICHFMGVIHRDLKPENFLLASTDENAMLKATDFGLSVFIEEGKVYRDIVGSAYYVAPEVLRRSYGKEIDIWSAGIILYILLCGVPPFWSETEKGIFNEIIKGEIDFDSQPWPSISESAKDLVRKLLTKDPKQRISAAQALEHPWIRGGEAPDKPIDSAVLSRMKQFRAMNKLKKLALKVIAESL…	ATGGGTTGCTTTAGCAGCAAACACCGAAACACAGAGAGTGATATCATCAATGGCAGCGTACAGAGCTCAATTCCGACAAATCAACCTGAAAACCATGTCTCTCGTGATGTTCTCAAGCCTCAGAAACCTCCTTCTCCTCAAATTCCGACAACAACCCAATCAAATCATCATCACCAACAAGAATCCAAACCCGTTAATCAGCAAATCGAAAAGAAGCACGTTCTAACACAACCATTGAAACCAATCGTTTTTAGAGAAACAGAGACAATTCTAGGCAAACCCTTTGAAGAAATAAGGAAACTTTACACGTTAGGTAAAGAATTAGGTCGAGGCCAATTTGGTATAACCTACACTTGCAAAGAGAATTCAACAGGCAACACATACGCTTGCAAATCAATA…
At2g17890	AtCPK16	MGLCFSSAAKSSGHNRSSRNPHPHPPLTVVKSRPPRSPCSFMAVTIQKDHRTQPRRNATAKKTPTRHTPPHGKVREKVISNNGRRHGETIPYGKRVDFGYAKDFDHRYTIGKLLGHGQFGYTYVATDKKTGDRVAVKKIDKAKMTIPIAVEDVKREVKILQALTGHENVVRFYNAFEDKNSVYIVMELCEGGELLDRILARKDSRYSERDAAVVVRQMLKVAAECHLRGLVHRDMKPENFLFKSTEEDSPLKATDFGLSDFIKPGKKFHDIVGSAYYVAPEVLKRRSGPESDVWSIGVISYILLCGRRPFWDKTEDGIFKEVLKNKPDFRRKPWPTISNSAKDFVKKLLVKDPRARLTAAQALSHPWVREGGDASEIPIDISVLNNMRQFVKFSRLKQF…	ATGGGTCTCTGTTTCTCCTCCGCCGCCAAATCCTCCGGCCACAACCGCAGTAGCCGGAATCCCCACCCACATCCTCCTCTCACGGTTGTTAAATCCAGACCACCGCGATCTCCATGTTCCTTCATGGCCGTTACGATCCAAAAGGATCATAGAACGCAACCGCGACGCAATGCAACGGCTAAGAAAACGCCGACGCGGCATACGCCACCGCACGGGAAAGTGAGAGAGAAAGTTATAAGCAATAACGGTAGGAGACATGGAGAAACGATCCCCTACGGTAAGCGTGTAGATTTTGGGTACGCTAAAGATTTTGATCACCGTTACACCATTGGAAAATTGCTTGGACATGGTCAATTTGGTTATACATATGTCGCTACCGATAAAAAAACCGGTGATCGT…
At5g12180	AtCPK17	MGNCCSHGRDSADNGDALENGASASNAANSTGPTAEASVPQSKHAPPSPPPATKQGPIGPVLGRPMEDVKASYSLGKELGRGQFGVTHLCTQKATGHQFACKTIAKRKLVNKEDIEDVRREVQIMHHLTGQPNIVELKGAYEDKHSVHLVMELCAGGELFDRIIAKGHYSERAAASLLRTIVQIVHTCHSMGVIHRDLKPENFLLLNKDENSPLKATDFGLSVFYKPGEVFKDIVGSAYYIAPEVLKRKYGPEADIWSIGVMLYILLCGVPPFWAESENGIFNAILRGHVDFSSDPWPSISPQAKDLVKKMLNSDPKQRLTAAQVLNHPWIKEDGEAPDVPLDNAVMSRLKQFKAMNNFKKVALRVIAGCLSEEEIMGLKEMFKGMDTDSSGTITLEEL…	ATGGGAAATTGTTGCTCTCACGGACGGGACTCAGCCGATAACGGAGACGCATTGGAAAACGGAGCTTCCGCTTCAAATGCTGCCAATTCGACTGGTCCAACCGCGGAAGCTTCTGTACCACAATCAAAACATGCACCTCCTTCTCCTCCTCCTGCAACCAAACAAGGCCCTATAGGCCCTGTCTTAGGTCGACCCATGGAAGATGTAAAAGCTTCATATTCTTTAGGGAAAGAGCTCGGGCGAGGCCAATTTGGTGTCACACACCTCTGCACACAGAAGGCAACAGGTCATCAATTTGCTTGCAAGACGATTGCAAAAAGAAAGCTTGTAAACAAGGAAGACATTGAGGATGTAAGAAGAGAAGTGCAGATAATGCATCACTTGACTGGTCAACCAAAC…
At4g36070	AtCPK18	MGLCFSSPKATRRGTGSRNPNPDSPTQGKASEKVSNKNKKNTKKIQLRHQGGIPYGKRIDFGYAKDFDNRYTIGKLLGHGQFGFTYVATDNNNGNRVAVKRIDKAKMTQPIEVEDVKREVKILQALGGHENVVGFHNAFEDKTYIYIVMELCDGGELLDRILAKKDSRYTEKDAAVVVRQMLKVAAECHLRGLVHRDMKPENFLFKSTEEGSSLKATDFGLSDFIKPGVKFQDIVGSAYYVAPEVLKRRSGPESDVWSIGVITYILLCGRRPFWDKTQDGIFNEVMRKKPDFREVPWPTISNGAKDFVKKLLVKEPRARLTAAQALSHSWVKEGGEASEVPIDISVLNNMRQFVKFSRLKQIALRALAKTINEDELDDLRDQFDAIDIDKNGSISLEEM…	ATGGGTCTCTGTTTCTCGTCTCCTAAAGCCACCAGACGTGGCACCGGTAGTCGGAACCCTAATCCTGATTCTCCGACGCAGGGGAAGGCGAGTGAGAAGGTTAGTAATAAAAACAAGAAGAATACGAAGAAGATCCAATTGAGGCACCAAGGAGGGATCCCGTACGGTAAACGCATCGATTTTGGGTACGCTAAGGATTTCGATAACCGATACACCATTGGGAAATTGCTCGGACATGGCCAGTTTGGCTTTACCTACGTCGCCACCGATAACAACAATGGCAATCGCGTTGCAGTCAAGAGAATCGACAAGGCCAAGATGACTCAACCGATTGAAGTGGAAGATGTGAAGCGAGAGGTTAAGATACTACAAGCTTTAGGTGGGCATGAGAATGTGGTA…
At1g61950	AtCPK19	MGCLCINLKKKVKKPTPDISGEQNTEVKSREITPKEQPRQRQPAPRAKFQIVVQPHKLPLPLPQPQEKQKLINHQKQSTLQQPEPILGRPFEDIKEKYSLGRELGRGQFGITYICTEISSGKNFACKSILKRKLIRTKDREDVRREIQIMHYLSGQPNIVEIKGAYEDRQSVHLVMELCEGGELFDKITKRGHYSEKAAAEIIRSVVKVVQICHFMGVIHRDLKPENFLLSSKDEASSMLKATDFGVSVFIEEGKVYEDIVGSAYYVAPEVLKRNYGKAIDIWSAGVILYILLCGNPPFWAETDKGIFEEILRGEIDFESEPWPSISESAKDLVRNMLKYDPKKRFTAAQVLEHPWIREGGEASDKPIDSAVLSRMKQLRAMNKLKKLAFKFIAQNLKE…	ATGGGATGTCTCTGCATCAATCTGAAGAAGAAGGTCAAGAAACCAACACCAGACATCAGTGGAGAACAAAACACAGAGGTAAAGAGCAGAGAAATAACACCAAAAGAACAACCTCGTCAAAGACAACCAGCTCCAAGAGCCAAGTTCCAGATTGTGGTGCAACCTCATAAACTCCCACTTCCACTTCCTCAGCCTCAAGAAAAACAAAAGCTGATCAATCATCAAAAACAGAGCACCCTGCAACAACCAGAACCGATCTTAGGGAGACCATTTGAAGATATTAAGGAGAAGTATAGTCTTGGTCGCGAATTAGGTCGTGGCCAATTCGGTATAACGTATATATGTACAGAGATTTCATCAGGCAAGAACTTTGCTTGTAAATCCATCTTGAAGAGAAAG…
At3g10660	AtCPK2	MGNACVGPNISGNGFLQTVTAAMWRPRIGAEQASSSSHGNGQVSKEAASEPATDQVQNKPPEPITMPSSKTNPETKLKPDLEIQPEEKKEKVLAEETKQKVVPEESKQEVPPEESKREVVVQPESAKPETKSESKPETTKPETTSETKPETKAEPQKPKHMRRVSSAGLRTESVLQRKTENFKEFYSLGRKLGQGQFGTTFLCLEKGTGNEYACKSISKRKLLTDEDVEDVRREIQIMHHLAGHPNVISIKGAYEDVVAVHLVMELCSGGELFDRIIQRGHYTERKAAELARTIVGVLEACHSLGVMHRDLKPENFLFVSREEDSLLKTIDFGLSMFFKPDEVFTDVVGSPYYVAPEVLRKRYGPESDVWSAGVIVYILLSGVPPFWAETEQGIFEQVL…	ATGGGTAATGCTTGCGTTGGACCAAACATTTCTGGAAATGGTTTCTTGCAAACTGTTACGGCTGCAATGTGGAGGCCACGGATCGGAGCTGAGCAAGCTTCTTCTTCTTCCCATGGTAATGGACAAGTTTCTAAAGAAGCAGCTTCAGAACCAGCTACTGATCAAGTCCAGAATAAACCCCCTGAGCCTATCACAATGCCAAGCTCAAAGACCAATCCCGAAACTAAACTGAAACCCGATCTAGAGATCCAACCTGAAGAAAAGAAGGAGAAAGTTCTTGCAGAAGAAACCAAGCAGAAAGTTGTTCCTGAAGAAAGTAAGCAGGAAGTTCCTCCTGAAGAAAGTAAGCGGGAAGTTGTTGTGCAGCCGGAGTCAGCAAAACCAGAAACAAAGTCTGAA…
At2g38910	AtCPK20	MGNTCVGPNLNPNGFLQSVSAAVWRNQKPDDSIKSSKDESSRKKNDKSVNGDDSNGHVSSTVDPAPSTLPTPSTPPPPVKMANEEPPPKPITENKEDPNSKPQKKEAHMKRMASAGLQIDSVLGRKTENLKDIYSVGRKLGQGQFGTTFLCVDKKTGKEFACKTIAKRKLTTPEDVEDVRREIQIMHHLSGHPNVIQIVGAYEDAVAVHVVMEICAGGELFDRIIQRGHYTEKKAAELARIIVGVIEACHSLGVMHRDLKPENFLFVSGDEEAALKTIDFGLSVFFKPGETFTDVVGSPYYVAPEVLRKHYSHECDVWSAGVIIYILLSGVPPFWDETEQGIFEQVLKGDLDFISEPWPSVSESAKDLVRRMLIRDPKKRMTTHEVLCHPWARVDGVAL…	ATGGGAAACACATGCGTGGGTCCGAATCTGAACCCTAATGGATTCCTTCAATCCGTTAGTGCTGCCGTGTGGCGGAATCAGAAACCAGACGATAGCATTAAGAGCAGCAAGGACGAGAGCAGTCGAAAAAAGAACGATAAAAGCGTTAATGGCGACGACAGTAACGGTCACGTTTCCTCCACCGTGGATCCAGCACCATCCACGTTGCCAACACCGAGCACACCACCACCTCCGGTGAAAATGGCCAACGAAGAACCACCACCAAAACCTATCACAGAGAACAAAGAAGATCCGAATTCGAAACCGCAGAAGAAAGAAGCGCACATGAAACGTATGGCAAGCGCAGGTCTACAAATAGACTCAGTTCTTGGGAGAAAAACAGAGAATCTCAAAGATATA…
At4g04720	AtCPK21	MGCFSSKHRKTQNDGGEKSIPINPVQTHVVPEHRKPQTPTPKPMTQPIHQQISTPSSNPVSVRDPDTILGKPFEDIRKFYSLGKELGRGQFGITYMCKEIGTGNTYACKSILKRKLISKQDKEDVKREIQIMQYLSGQPNIVEIKGAYEDRQSIHLVMELCAGGELFDRIIAQGHYSERAAAGIIRSIVNVVQICHFMGVVHRDLKPENFLLSSKEENAMLKATDFGLSVFIEEGKVYRDIVGSAYYVAPEVLRRSYGKEIDIWSAGVILYILLSGVPPFWAENEKGIFDEVIKGEIDFVSEPWPSISESAKDLVRKMLTKDPKRRITAAQVLEHPWIKGGEAPDKPIDSAVLSRMKQFRAMNKLKKLALKVIAESLSEEEIKGLKTMFANIDTDKSGT…	ATGGGTTGCTTCAGCAGTAAACACCGGAAAACTCAAAACGACGGCGGAGAAAAATCAATCCCGATCAATCCAGTTCAAACCCATGTAGTCCCCGAGCATCGTAAACCTCAAACCCCAACACCAAAACCCATGACTCAACCAATCCATCAGCAGATTTCAACACCGTCTTCAAATCCAGTCTCAGTTCGAGATCCAGATACGATTTTAGGTAAACCATTCGAAGACATCAGGAAATTTTACAGCTTGGGGAAAGAATTAGGTCGAGGTCAATTTGGGATTACGTATATGTGTAAAGAGATTGGTACTGGTAACACTTATGCTTGCAAATCGATTCTTAAGAGGAAGCTAATTAGTAAGCAAGATAAAGAAGATGTGAAGAGAGAGATTCAGATAATGCAG…
At4g04710	AtCPK22	MGNCCGSKPLTASDIVSDQKQETILGKPLEDIKKHYSFGDELGKGKSYACKSIPKRTLSSEEEKEAVKTEIQIMDHVSGQPNIVQIKGSYEDNNSIHIVMELCGGGELFDKIDALVKSHSYYSEKDAAGIFRSIVNAVKICHSLDVVHRDLKPENFLFSSKDENAMLKAIDFGCSVYIKEGKTFERVVGSKYYIAPEVLEGSYGKEIDIWSAGVILYILLSGVPPFQTGIESIIVSTLCIVDAEIKECRLDFESQPWPLISFKAKHLIGKMLTKKPKERISAADVLEHPWMKSEAPDKPIDNVVLSRMKQFRAMNKLKKLALKVIAEGLSEEEIKGLKTMFENMDMDKSGSITYEELKMGLNRHGSKLSETEVKQLMEAVSADVDGNGTIDYIEFISAT…	ATGGGTAATTGCTGCGGAAGTAAACCCCTAACAGCTTCTGATATCGTCTCGGATCAAAAGCAAGAGACGATTCTTGGGAAGCCATTGGAAGATATCAAGAAGCACTATAGCTTCGGTGACGAACTAGGCAAAGGAAAGAGTTACGCTTGCAAATCCATACCTAAGAGAACTCTAAGCAGCGAAGAAGAAAAAGAAGCTGTGAAGACAGAGATTCAAATCATGGATCATGTTTCAGGACAGCCTAACATCGTACAGATCAAAGGTTCCTACGAAGATAATAATTCTATACACATTGTAATGGAATTGTGTGGTGGTGGTGAGTTATTCGACAAGATCGATGCTTTGGTCAAGTCTCATAGCTATTACTCTGAGAAAGATGCTGCTGGAATCTTTAGGTCT…
At4g04740	AtCPK23	MGCFSSKHRKTQNDGGGERSIPIIPVQTHIVDQVPDHRKPQIPSPSIPISVRDPETILGKPFEDIRKFYSLGRELGRGGLGITYMCKEIGTGNIYACKSILKRKLISELGREDVKTEIQIMQHLSGQPNVVEIKGSYEDRHSVHLVMELCAGGELFDRIIAQGHYSERAAAGTIKSIVDVVQICHLNGVIHRDLKPENFLFSSKEENAMLKVTDFGLSAFIEEGKIYKDVVGSPYYVAPEVLRQSYGKEIDIWSAGVILYILLCGVPPFWADNEEGVFVEILKCKIDFVREPWPSISDSAKDLVEKMLTEDPKRRITAAQVLEHPWIKGGEAPEKPIDSTVLSRMKQFRAMNKLKKLALKVSAVSLSEEEIKGLKTLFANMDTNRSGTITYEQLQTGLS…	ATGGGTTGTTTCAGCAGTAAACACCGGAAAACTCAAAACGACGGCGGCGGAGAAAGATCAATTCCGATAATTCCAGTTCAAACCCATATCGTTGATCAAGTCCCCGATCATCGTAAACCTCAAATCCCATCACCATCGATACCCATCTCAGTTCGAGATCCAGAGACGATTTTAGGTAAACCATTCGAAGACATCAGGAAATTTTACAGCTTGGGGAGAGAATTAGGTCGAGGTGGTTTAGGGATTACGTATATGTGCAAAGAGATTGGGACTGGGAACATTTATGCTTGCAAATCGATTCTCAAGAGGAAGCTAATTAGTGAGCTGGGTAGAGAAGATGTGAAGACAGAGATTCAGATCATGCAGCATTTGTCTGGACAACCAAACGTTGTTGAGATC…
At2g31500	AtCPK24	MGSCVSSPLKGSPFGKRPVRRRHSSNSRTSSVPRFDSSTNLSRRLIFQPPSRVLPEPIGDGIHLKYDLGKELGRGEFGVTHECIEISTRERFACKRISKEKLRTEIDVEDVRREVEIMRCLPKHPNIVSFKEAFEDKDAVYLVMEICEGGELFDRIVSRGHYTERAAASVAKTILEVVKVCHEHGVIHRDLKPENFLFSNGTETAQLKAIDFGLSIFFKPAQRFNEIVGSPYYMAPEVLRRNYGPEIDVWSAGVILYILLCGVPPFWAETEEGIAHAIVRGNIDFERDPWPKVSHEAKELVKNMLDANPYSRLTVQEVLEHPWIRNAERAPNVNLGDNVRTKIQQFLLMNRFKKKVLRIVADNLPNEEIAAIVQMFQTMDTDKNGHLTFEELRDGLKKI…	ATGGGAAGTTGTGTTTCGTCGCCATTGAAAGGCTCTCCTTTTGGAAAGAGACCGGTAAGAAGGCGACACAGTAGTAATAGCAGAACATCCTCTGTTCCTCGTTTCGATTCTTCAACTAATCTTTCCCGGAGATTGATTTTCCAGCCACCAAGCCGCGTTCTCCCCGAGCCTATCGGTGATGGAATTCACCTCAAGTATGATTTGGGAAAAGAACTAGGCCGTGGTGAATTTGGTGTCACTCATGAATGTATCGAGATCAGTACCCGAGAAAGATTTGCGTGTAAGAGGATATCGAAGGAGAAGCTAAGGACGGAGATAGATGTGGAGGATGTGAGAAGAGAGGTTGAGATCATGAGATGTTTACCAAAACATCCTAATATTGTTAGCTTTAAGGAAGCT…
At2g35890	AtCPK25	MGNVCVHMVNNCVDTKSNSWVRPTDLIMDHPLKPQLQDKPPQPMLMNKDDDKTKLNDTHGDPKLLEGKEKPAQKQTSQGQGGRKCSDEEYKKRAIACANSKRKAHNVRRLMSAGLQAESVLKTKTGHLKEYYNLGSKLGHGQFGTTFVCVEKGTGEEYACKSIPKRKLENEEDVEDVRREIEIMKHLLGQPNVISIKGAYEDSVAVHMVMELCRGGELFDRIVERGHYSERKAAHLAKVILGVVQTCHSLGVMHRDLKPENFLFVNDDEDSPLKAIDFGLSMFLKPGENFTDVVGSPYYIAPEVLNKNYGPEADIWSAGVMIYVLLSGSAPFWGETEEEIFNEVLEGELDLTSDPWPQVSESAKDLIRKMLERNPIQRLTAQQVLCHPWIRDEGNAPDT…	ATGGGGAATGTATGTGTTCATATGGTCAACAATTGTGTGGATACGAAATCGAATTCATGGGTTCGTCCCACAGATCTCATCATGGATCATCCCTTGAAGCCACAACTCCAGGACAAGCCTCCTCAGCCAATGCTAATGAACAAGGATGATGATAAAACCAAGCTTAATGACACTCATGGTGACCCTAAATTACTTGAGGGGAAAGAGAAACCTGCGCAGAAGCAAACGAGTCAGGGACAAGGAGGAAGGAAGTGCAGTGACGAAGAGTATAAGAAGCGAGCGATTGCGTGTGCTAACAGTAAAAGAAAGGCTCACAATGTGAGGAGACTGATGAGTGCAGGGCTACAAGCAGAGTCAGTGTTGAAGACCAAAACAGGGCATTTGAAGGAATATTATAAC…
At4g38230	AtCPK26	MGLALFSSDGKLIWKGSTQTGKRRPQEEATMKHSGGNQACYVLGQKTPSIRDLYSLGHKLGQGQFGTTYMCKEISTGREYACKSITKRKLISKEDVEDVRREIQIMHHLAGYKNIVTIKGAYEDPLYVHIVMELCSGGELFDRIIQRGHYSERKAAELIKIIVGVVEACHSLGVMHRDLKPENFLLVNKDDDFSLKAIDFGLSVFFKPGQIFEDVVGSPYYVAPEVLLKHYGPEADVWTAGVILYILVSGVPPFWAETQQGIFDAVLKGHIDFDSDPWPLISDSAKNLIRGMLCSRPSERLTAHQVLRHPWICENGVAPDRALDPAVLSRLKQFSAMNKLKQMALRVIAESLSEEEIAGLKEMFKAMDTDNSGAITFDELKAGLRRYGSTLKDTEIRDL…	ATGGGACTTGCTCTGTTTTCCTCTGATGGCAAACTAATTTGGAAGGGGAGCACACAAACTGGCAAAAGACGCCCCCAGGAAGAAGCCACAATGAAGCACAGCGGTGGGAACCAAGCCTGCTATGTTCTTGGTCAAAAGACCCCAAGCATCCGAGATCTCTACTCGTTGGGACACAAACTAGGTCAAGGACAGTTTGGGACGACTTACATGTGCAAAGAGATCTCAACAGGGCGTGAATACGCATGCAAGTCTATAACAAAACGAAAGTTGATATCAAAGGAAGATGTGGAAGACGTACGCAGGGAAATTCAAATCATGCACCATCTGGCTGGCTACAAGAACATTGTCACCATTAAAGGTGCTTACGAGGATCCATTGTATGTTCACATCGTGATGGAG…
At4g04700	AtCPK27	MGCFSSKELQQSKRTILEKPLVDITKIYILGEELGRGNFGLTRKCVEKSTGKTFACKTILKTKLKDEECEEDVKREIRIMKQLSGEPNIVEFKNAYEDKDSVHIVMEYCGGGELYDKILALYDVGKSYSEKEAAGIIRSIVNVVKNCHYMGVMHRDLKPENFLLTSNDDNATVKVIDFGCSVFIEEGKVYQDLAGSDYYIAPEVLQGNYGKEADIWSAGIILYILLCGKSPFVKEPEGQMFNEIKSLEIDYSEEPWPLRDSRAIHLVKRMLDRNPKERISAAEVLGHPWMKEGEASDKPIDGVVLSRLKRFRDANKFKKVVLKFIAANLSEEEIKGLKTLFTNIDTDKSGNITLEELKTGLTRLGSNLSKTEVEQLMEAADMDGNGTIDIDEFISATMH…	ATGGGTTGCTTCAGCAGTAAGGAGCTACAACAATCGAAAAGAACCATTCTTGAGAAACCTTTAGTTGACATCACAAAGATTTATATCCTCGGGGAGGAATTGGGTAGAGGTAATTTCGGTCTAACCCGAAAGTGCGTTGAGAAATCTACAGGTAAGACATTCGCCTGCAAAACCATTCTCAAGACAAAGCTAAAGGACGAAGAATGTGAAGAAGACGTGAAGAGAGAGATTCGGATTATGAAGCAATTGTCTGGAGAACCAAACATTGTCGAGTTCAAGAATGCTTACGAGGACAAAGATTCTGTACATATTGTTATGGAATATTGTGGTGGTGGAGAGTTATACGACAAGATCCTAGCTTTGTACGATGTTGGGAAGTCTTACTCGGAGAAAGAAGCT…
At5g66210	AtCPK28	MGVCFSAIRVTGASSSRRSSQTKSKAAPTPIDTKASTKRRTGSIPCGKRTDFGYSKDFHDHYTIGKLLGHGQFGYTYVAIHRPNGDRVAVKRLDKSKMVLPIAVEDVKREVQILIALSGHENVVQFHNAFEDDDYVYIVMELCEGGELLDRILSKKGNRYSEKDAAVVVRQMLKVAGECHLHGLVHRDMKPENFLFKSAQLDSPLKATDFGLSDFIKPGKRFHDIVGSAYYVAPEVLKRRSGPESDVWSIGVITYILLCGRRPFWDRTEDGIFKEVLRNKPDFSRKPWATISDSAKDFVKKLLVKDPRARLTAAQALSHAWVREGGNATDIPVDISVLNNLRQFVRYSRLKQFALRALASTLDEAEISDLRDQFDAIDVDKNGVISLEEMRQALAKDLP…	ATGGGTGTCTGTTTCTCCGCCATTAGAGTCACTGGTGCTAGCAGCAGTAGACGAAGCAGTCAGACCAAATCCAAGGCTGCTCCTACTCCCATCGATACCAAGGCCTCTACCAAACGCCGAACCGGCTCCATCCCCTGCGGCAAGCGTACCGATTTTGGCTACTCCAAAGACTTCCACGATCACTACACCATCGGCAAGTTGCTCGGCCATGGTCAATTCGGCTACACCTACGTCGCCATCCACAGACCCAATGGAGATCGCGTCGCCGTCAAAAGACTCGATAAGTCTAAGATGGTTCTTCCTATTGCTGTTGAGGATGTCAAGCGTGAGGTTCAGATTCTTATTGCTCTCTCTGGCCACGAGAATGTTGTTCAGTTTCACAATGCCTTTGAGGATGAC…
At1g76040	AtCPK29	MLQNQHKTTKNQRNKNIGTKYFLRKKIMGFCFSKFGKSQTHEIPISSSSDSSPPHHYQPLPKPTVSQGQTSNPTSNPQPKPKPAPPPPPSTSSGSQIGPILNRPMIDLSALYDLHKELGRGQFGITYKCTDKSNGREYACKSISKRKLIRRKDIEDVRREVMILQHLTGQPNIVEFRGAYEDKDNLHLVMELCSGGELFDRIIKKGSYSEKEAANIFRQIVNVVHVCHFMGVVHRDLKPENFLLVSNEEDSPIKATDFGLSVFIEEGKVYRDIVGSAYYVAPEVLHRNYGKEIDVWSAGVMLYILLSGVPPFWGETEKTIFEAILEGKLDLETSPWPTISESAKDLIRKMLIRDPKKRITAAEALEHPWMTDTKISDKPINSAVLVRMKQFRAMNKLKK…	ATGCTTCAAAACCAACATAAAACGACCAAAAACCAGAGAAACAAAAACATTGGAACAAAATATTTTCTTAGAAAAAAAATTATGGGATTTTGCTTCTCCAAATTTGGCAAATCACAAACACATGAGATCCCAATCTCTTCCTCTTCCGATTCAAGCCCTCCTCATCACTACCAACCTCTCCCTAAACCAACTGTTTCTCAAGGTCAAACCAGTAATCCCACCTCCAATCCTCAGCCCAAACCCAAACCCGCTCCTCCTCCTCCTCCGTCAACATCCTCCGGTTCACAAATCGGTCCAATCCTAAACCGACCAATGATCGATCTCTCAGCTCTCTACGACCTCCACAAAGAACTCGGCCGTGGCCAATTCGGAATCACTTACAAATGCACGGACAAATCC…
At4g23650	AtCPK3	MGHRHSKSKSSDPPPSSSSSSSGNVVHHVKPAGERRGSSGSGTVGSSGSGTGGSRSTTSTQQNGRILGRPMEEVRRTYEFGRELGRGQFGVTYLVTHKETKQQVACKSIPTRRLVHKDDIEDVRREVQIMHHLSGHRNIVDLKGAYEDRHSVNLIMELCEGGELFDRIISKGLYSERAAADLCRQMVMVVHSCHSMGVMHRDLKPENFLFLSKDENSPLKATDFGLSVFFKPGDKFKDLVGSAYYVAPEVLKRNYGPEADIWSAGVILYILLSGVPPFWGENETGIFDAILQGQLDFSADPWPALSDGAKDLVRKMLKYDPKDRLTAAEVLNHPWIREDGEASDKPLDNAVLSRMKQFRAMNKLKKMALKVIAENLSEEEIIGLKEMFKSLDTDNNGIV…	ATGGGCCACAGACACAGCAAGTCCAAATCCTCCGATCCGCCACCGTCCTCCTCCTCCTCTTCCTCCGGCAACGTAGTCCACCATGTTAAACCTGCCGGAGAACGCCGCGGATCATCCGGTTCCGGAACCGTCGGATCGTCAGGCTCCGGAACAGGCGGATCTCGTTCCACCACATCTACTCAGCAGAATGGTCGGATCTTAGGTCGGCCGATGGAGGAAGTACGGAGAACCTATGAGTTTGGTCGTGAGCTTGGTCGTGGCCAGTTTGGTGTCACGTACCTCGTAACTCACAAAGAGACGAAACAACAGGTCGCTTGCAAGTCAATCCCTACGCGCCGCCTTGTTCACAAAGACGACATTGAAGATGTTCGCCGTGAAGTCCAGATTATGCACCATCTC…
At1g74740	AtCPK30	MGNCIACVKFDPDNSKPNQKKKPPRGRQRNPYDDPDGLRTHAPLRVIPMSHQSQISDKYILGRELGRGEFGITYLCTDRETREALACKSISKRKLRTAVDVEDVRREVTIMSTLPEHPNVVKLKATYEDNENVHLVMELCEGGELFDRIVARGHYTERAAATVARTIAEVVRMCHVNGVMHRDLKPENFLFANKKENSALKAIDFGLSVLFKPGERFTEIVGSPYYMAPEVLKRNYGPEVDVWSAGVILYILLCGVPPFWAETEQGVALAILRGVLDFKRDPWSQISESAKSLVKQMLEPDSTKRLTAQQVLDHPWIQNAKKAPNVPLGDIVRSRLKQFSMMNRLKKKALRVIAEHLSIQEVEVIRNMFTLMDDDNDGKISYLELRAGLRKVGSQLGEP…	ATGGGTAATTGTATCGCCTGCGTCAAGTTTGACCCAGACAACTCAAAACCAAACCAGAAGAAGAAACCTCCACGGGGACGGCAACGAAACCCATACGACGATCCCGATGGTTTAAGAACTCACGCACCGTTACGTGTGATTCCTATGAGCCATCAATCTCAGATCAGCGACAAGTACATCTTAGGACGAGAACTCGGTCGCGGCGAATTCGGAATCACGTATCTTTGTACAGATAGAGAGACTCGTGAAGCTTTAGCTTGCAAATCAATCTCCAAGAGAAAGCTCCGAACCGCCGTCGATGTGGAAGACGTCCGTCGTGAAGTCACGATCATGTCAACTTTACCGGAACACCCAAACGTTGTGAAACTTAAAGCGACTTATGAGGATAACGAGAACGTG…
At4g04695	AtCPK31	MGCYSSKNLKQSKRTILEKPFVDIGKVYILGDELGQGQFGITRKCVEKTSGKTYACKTILKTNLKSREDEEAVKREIRIMKHLSGEPNIVEFKKAYEDRDSVHIVMEYCGGGELFKKIEALSKDGKSYSEKEAVEIIRPIVNVVKNCHYMGVMLRDLKPENFLLSSTDKNATVKAIDFGCSVFIEEGEVHRKFAGSAYYIAPEVLQGKYGKEADIWSAGIILYILLCGKPPFVTEPEAQMFSEIKSAKIDVDSESWKFIDVKAKHLVNRMLNRNPKERISAAEVLGHPWMKDGEASDKPIDGVVLSRLKQFRDMNKLKKVALKVIAANLSEEEIKGLKTLFTNIDTDKSGTITLEELKTGLTRLGSNLSKTEVEQLMEAADVDGNGTIDIDEFISATMH…	ATGGGTTGCTACAGCAGTAAGAACCTAAAACAATCAAAAAGAACCATTCTTGAGAAACCATTCGTTGACATCGGAAAGGTTTACATCCTCGGGGATGAATTGGGTCAAGGCCAATTCGGTATAACTCGAAAATGCGTTGAGAAGACTTCAGGTAAGACTTACGCCTGCAAGACCATTCTCAAGACGAATCTAAAGAGTAGAGAAGATGAAGAAGCCGTGAAGAGAGAGATTCGTATCATGAAGCATTTGTCTGGAGAACCGAACATTGTTGAGTTCAAGAAAGCTTACGAGGACAGAGATTCTGTACATATTGTTATGGAATATTGTGGTGGTGGAGAGTTATTCAAAAAGATCGAAGCTTTGTCCAAAGATGGAAAGTCTTACTCCGAGAAAGAAGCT…
At3g57530	AtCPK32	MGNCCGTAGSLAQNDNKPKKGRKKQNPFSIDYGLHHGGGDGGGRPLKLIVLNDPTGREIESKYTLGRELGRGEFGVTYLCTDKETDDVFACKSILKKKLRTAVDIEDVRREVEIMRHMPEHPNVVTLKETYEDEHAVHLVMELCEGGELFDRIVARGHYTERAAAAVTKTIMEVVQVCHKHGVMHRDLKPENFLFGNKKETAPLKAIDFGLSVFFKPGERFNEIVGSPYYMAPEVLKRNYGPEVDIWSAGVILYILLCGVPPFWAETEQGVAQAIIRSVLDFRRDPWPKVSENAKDLIRKMLDPDQKRRLTAQQVLDHPWLQNAKTAPNVSLGETVRARLKQFTVMNKLKKRALRVIAEHLSDEEASGIREGFQIMDTSQRGKINIDELKIGLQKLGHA…	ATGGGTAATTGTTGCGGAACAGCAGGATCATTGGCTCAAAACGATAACAAACCCAAAAAAGGAAGGAAGAAGCAAAACCCTTTCTCGATTGATTACGGTCTTCACCACGGTGGTGGAGATGGAGGTGGAAGACCTCTTAAGCTTATCGTTTTGAATGATCCAACAGGTCGTGAGATCGAGTCTAAATACACGTTGGGGAGAGAGCTAGGTCGTGGAGAATTCGGTGTTACGTATCTATGTACTGATAAGGAGACAGACGACGTTTTTGCTTGTAAATCGATTTTGAAGAAGAAGCTGAGGACAGCTGTTGATATTGAAGATGTTAGGAGAGAGGTTGAGATTATGAGGCATATGCCTGAGCATCCTAATGTTGTTACTTTGAAGGAGACTTATGAGGAT…
At1g50700	AtCPK33	MGNCLAKKYGLVMKPQQNGERSVEIENRRRSTHQDPSKISTGTNQPPPWRNPAKHSGAAAILEKPYEDVKLFYTLSKELGRGQFGVTYLCTEKSTGKRFACKSISKKKLVTKGDKEDMRREIQIMQHLSGQPNIVEFKGAYEDEKAVNLVMELCAGGELFDRILAKGHYSERAAASVCRQIVNVVNICHFMGVMHRDLKPENFLLSSKDEKALIKATDFGLSVFIEEGRVYKDIVGSAYYVAPEVLKRRYGKEIDIWSAGIILYILLSGVPPFWAETEKGIFDAILEGEIDFESQPWPSISNSAKDLVRRMLTQDPKRRISAAEVLKHPWLREGGEASDKPIDSAVLSRMKQFRAMNKLKKLALKVIAENIDTEEIQGLKAMFANIDTDNSGTITYEEL…	ATGGGGAATTGCTTAGCCAAGAAATACGGATTGGTGATGAAACCACAACAAAATGGTGAAAGATCAGTTGAGATCGAGAACAGAAGAAGGAGCACCCACCAAGATCCGTCTAAAATATCCACCGGAACGAATCAACCACCACCTTGGCGGAATCCAGCGAAACACAGTGGTGCTGCAGCTATACTCGAGAAGCCGTACGAAGACGTGAAACTGTTCTACACTTTGAGCAAAGAATTGGGTCGAGGCCAGTTTGGAGTAACGTATCTGTGCACAGAGAAGTCGACGGGGAAGAGATTCGCTTGCAAGTCGATTTCCAAGAAGAAACTTGTGACGAAAGGTGATAAAGAAGATATGAGGAGAGAGATTCAGATTATGCAGCATTTGAGTGGACAACCTAAC…
At5g19360	AtCPK34	MGNCCSHGRDSDDNKEEPRPENGGGGVGAAEASVRASKHPPASPPPATKQGPIGPVLGRPMEDVKSSYTLGKELGRGQFGVTHLCTQKATGLQFACKTIAKRKLVNKEDIEDVRREVQIMHHLTGQPNIVELKGAYEDKHSVHLVMELCAGGELFDRIIAKGHYSERAAASLLRTIVQIIHTCHSMGVIHRDLKPENFLLLSKDENSPLKATDFGLSVFYKPGEVFKDIVGSAYYIAPEVLRRKYGPEADIWSIGVMLYILLCGVPPFWAESENGIFNAILSGQVDFSSDPWPVISPQAKDLVRKMLNSDPKQRLTAAQVLNHPWIKEDGEAPDVPLDNAVMSRLKQFKAMNNFKKVALRVIAGCLSEEEIMGLKEMFKGMDTDNSGTITLEELRQGLA…	ATGGGAAATTGTTGCTCTCATGGAAGAGATTCAGATGATAACAAAGAAGAACCGAGGCCGGAAAATGGAGGCGGCGGTGTTGGTGCCGCTGAAGCCTCTGTTAGAGCTTCTAAACACCCGCCAGCATCTCCTCCTCCTGCAACCAAACAAGGACCAATAGGACCTGTCTTAGGGCGACCAATGGAAGATGTAAAGAGCTCATATACATTGGGTAAGGAGCTAGGTCGTGGACAGTTTGGGGTGACTCATCTCTGCACGCAAAAGGCCACGGGGCTGCAATTCGCTTGCAAGACCATTGCTAAAAGGAAGCTCGTGAACAAAGAAGACATTGAGGATGTGAGAAGGGAGGTGCAGATTATGCATCACTTGACCGGTCAGCCAAACATTGTGGAGCTTAAA…
At4g09570	AtCPK4	MEKPNPRRPSNSVLPYETPRLRDHYLLGKKLGQGQFGTTYLCTEKSSSANYACKSIPKRKLVCREDYEDVWREIQIMHHLSEHPNVVRIKGTYEDSVFVHIVMEVCEGGELFDRIVSKGCFSEREAAKLIKTILGVVEACHSLGVMHRDLKPENFLFDSPSDDAKLKATDFGLSVFYKPGQYLYDVVGSPYYVAPEVLKKCYGPEIDVWSAGVILYILLSGVPPFWAETESGIFRQILQGKIDFKSDPWPTISEGAKDLIYKMLDRSPKKRISAHEALCHPWIVDEHAAPDKPLDPAVLSRLKQFSQMNKIKKMALRVIAERLSEEEIGGLKELFKMIDTDNSGTITFEELKAGLKRVGSELMESEIKSLMDAADIDNSGTIDYGEFLAATLHINKMER…	ATGGAGAAACCAAACCCTAGAAGACCCTCAAACAGTGTTCTTCCATACGAAACACCAAGATTAAGAGATCACTATCTCCTCGGCAAAAAGCTAGGCCAAGGCCAATTTGGAACAACCTATCTCTGTACAGAGAAATCATCATCAGCTAATTACGCTTGCAAATCAATCCCAAAACGTAAGCTTGTATGTCGTGAAGACTACGAAGATGTATGGCGTGAGATTCAGATCATGCATCATCTCTCTGAGCATCCTAATGTTGTTAGAATCAAGGGTACTTATGAAGACTCTGTTTTTGTTCACATTGTTATGGAAGTTTGTGAAGGTGGTGAGCTTTTTGATCGGATTGTTTCTAAAGGGTGTTTTAGTGAACGTGAAGCTGCTAAGTTGATTAAGACTATT…
At4g35310	AtCPK5	MGNSCRGSFKDKLDEGDNNKPEDYSKTSTTNLSSNSDHSPNAADIIAQEFSKDNNSNNNSKDPALVIPLREPIMRRNPDNQAYYVLGHKTPNIRDIYTLSRKLGQGQFGTTYLCTEIASGVDYACKSISKRKLISKEDVEDVRREIQIMHHLAGHGSIVTIKGAYEDSLYVHIVMELCAGGELFDRIIQRGHYSERKAAELTKIIVGVVEACHSLGVMHRDLKPENFLLVNKDDDFSLKAIDFGLSVFFKPGQIFTDVVGSPYYVAPEVLLKRYGPEADVWTAGVILYILLSGVPPFWAETQQGIFDAVLKGYIDFESDPWPVISDSAKDLIRRMLSSKPAERLTAHEVLRHPWICENGVAPDRALDPAVLSRLKQFSAMNKLKKMALKVIAESLSEEE…	ATGGGCAATTCTTGCCGTGGATCTTTCAAGGACAAACTCGACGAAGGCGATAACAATAAGCCTGAAGATTACTCTAAAACCTCTACCACCAACTTGTCTTCTAATTCCGACCATTCACCGAACGCTGCAGACATCATTGCTCAAGAATTCTCCAAAGACAACAACAGCAACAACAACAGCAAAGATCCAGCTCTTGTTATTCCTTTAAGAGAACCAATCATGAGGCGTAACCCAGACAATCAAGCTTACTATGTTCTTGGTCATAAGACACCAAACATTCGTGATATCTATACCCTTAGCCGCAAGCTAGGTCAAGGTCAATTTGGAACGACTTATCTATGTACAGAGATTGCCTCAGGCGTTGACTACGCTTGTAAGTCAATATCCAAGAGGAAGTTG…
At2g17290	AtCPK6	MGNSCRGSFKDKIYEGNHSRPEENSKSTTTTVSSVHSPTTDQDFSKQNTNPALVIPVKEPIMRRNVDNQSYYVLGHKTPNIRDLYTLSRKLGQGQFGTTYLCTDIATGVDYACKSISKRKLISKEDVEDVRREIQIMHHLAGHKNIVTIKGAYEDPLYVHIVMELCAGGELFDRIIHRGHYSERKAAELTKIIVGVVEACHSLGVMHRDLKPENFLLVNKDDDFSLKAIDFGLSVFFKPGQIFKDVVGSPYYVAPEVLLKHYGPEADVWTAGVILYILLSGVPPFWAETQQGIFDAVLKGYIDFDTDPWPVISDSAKDLIRKMLCSSPSERLTAHEVLRHPWICENGVAPDRALDPAVLSRLKQFSAMNKLKKMALKVIAESLSEEEIAGLRAMFEAMD…	ATGGGCAATTCATGTCGTGGTTCTTTTAAGGACAAAATCTACGAGGGCAATCATAGTAGGCCCGAGGAGAATTCCAAATCCACCACCACTACTGTTTCCTCTGTTCATTCTCCTACTACAGACCAAGATTTCTCCAAACAGAACACCAATCCAGCTCTTGTGATTCCTGTTAAAGAACCCATTATGCGGCGTAACGTTGACAATCAATCTTACTATGTTCTTGGTCACAAGACTCCTAACATTCGTGATCTTTACACGTTGAGTCGTAAGTTAGGACAAGGACAATTCGGGACAACGTATTTGTGTACTGATATTGCCACAGGTGTTGACTATGCTTGTAAGTCTATATCCAAGAGGAAATTGATATCTAAAGAAGATGTTGAGGATGTTAGGAGGGAG…
At5g12480	AtCPK7	MGNCCGNPSSATNQSKQGKPKNKNNPFYSNEYATTDRSGAGFKLSVLKDPTGHDISLQYDLGREVGRGEFGITYLCTDKETGEKYACKSISKKKLRTAVDIEDVRREVEIMKHMPKHPNVVSLKDSFEDDDAVHIVMELCEGGELFDRIVARGHYTERAAAAVMKTIVEVVQICHKQGVMHRDLKPENFLFANKKETSALKAIDFGLSVFFKPGEQFNEIVGSPYYMAPEVLRRNYGPEIDVWSAGVILYILLCGVPPFWAETEQGVAQAIIRSVIDFKRDPWPRVSDSAKDLVRKMLEPDPKKRLTAAQVLEHTWILNAKKAPNVSLGETVKARLKQFSVMNKLKKRALRVIAEHLSVEEAAGIKEAFEMMDVNKRGKINLEELKYGLQKAGQQIADT…	ATGGGGAATTGTTGTGGCAATCCGAGTTCGGCTACGAACCAGAGTAAACAAGGGAAACCCAAGAACAAAAACAATCCTTTTTACAGCAATGAATACGCTACAACAGATAGATCTGGAGCTGGTTTTAAGCTCTCTGTGCTGAAAGATCCTACAGGACATGATATATCCTTGCAGTATGATCTTGGACGTGAGGTTGGTCGAGGCGAGTTTGGTATAACTTACTTGTGTACTGATAAGGAAACTGGTGAGAAGTATGCCTGCAAGTCCATATCTAAGAAGAAGCTGAGAACAGCAGTTGATATAGAGGATGTTAGGAGGGAGGTTGAGATTATGAAGCATATGCCTAAACACCCAAATGTCGTCTCTTTGAAGGATTCCTTTGAGGATGATGATGCGGTG…
At5g19450	AtCPK8	MGNCCASPGSETGSKKGKPKIKSNPFYSEAYTTNGSGTGFKLSVLKDPTGHDISLMYDLGREVGRGEFGITYLCTDIKTGEKYACKSISKKKLRTAVDIEDVRREVEIMKHMPRHPNIVSLKDAFEDDDAVHIVMELCEGGELFDRIVARGHYTERAAAAVMKTILEVVQICHKHGVMHRDLKPENFLFANKKETSALKAIDFGLSVFFKPGEGFNEIVGSPYYMAPEVLRRNYGPEVDIWSAGVILYILLCGVPPFWAETEQGVAQAIIRSVIDFKRDPWPRVSETAKDLVRKMLEPDPKKRLSAAQVLEHSWIQNAKKAPNVSLGETVKARLKQFSVMNKLKKRALRVIAEHLSVEEVAGIKEAFEMMDSKKTGKINLEELKFGLHKLGQQQIPDTD…	ATGGGAAATTGTTGTGCGAGCCCGGGTTCGGAGACTGGGAGTAAGAAGGGGAAACCAAAGATCAAAAGTAACCCGTTTTATAGTGAAGCATACACTACGAATGGATCTGGAACTGGGTTCAAGCTCTCTGTTTTGAAAGATCCAACAGGACATGATATATCTCTTATGTATGATCTGGGGCGTGAGGTTGGTCGCGGAGAGTTTGGTATTACTTACTTGTGCACTGATATCAAAACGGGCGAGAAGTATGCGTGCAAGTCTATATCAAAGAAGAAGCTTAGAACAGCTGTGGATATAGAGGATGTTAGGAGGGAAGTTGAGATAATGAAACATATGCCTAGACACCCAAATATCGTGTCGCTGAAGGATGCCTTTGAGGATGATGATGCAGTGCATATA…
At3g20410	AtCPK9	MGNCFAKNHGLMKPQQNGNTTRSVEVGVTNQDPPSYTPQARTTQQPEKPGSVNSQPPPWRAAAAAPGLSPKTTTKSNSILENAFEDVKLFYTLGKELGRGQFGVTYLCTENSTGKKYACKSISKKKLVTKADKDDMRREIQIMQHLSGQPNIVEFKGAYEDEKAVNLVMELCAGGELFDRIIAKGHYTERAAASVCRQIVNVVKICHFMGVLHRDLKPENFLLSSKDEKALIKATDFGLSVFIEEGKVYRDIVGSAYYVAPEVLRRRYGKEVDIWSAGIILYILLSGVPPFWAETEKGIFDAILEGHIDFESQPWPSISSSAKDLVRRMLTADPKRRISAADVLQHPWLREGGEASDKPIDSAVLSRMKQFRAMNKLKKLALKVIAENIDTEEIQGLKA…	ATGGGAAATTGTTTTGCCAAGAACCATGGATTGATGAAGCCACAGCAAAATGGTAATACCACTAGATCAGTTGAAGTAGGAGTAACCAACCAAGATCCACCGTCGTATACTCCACAAGCGAGAACCACTCAGCAGCCGGAGAAACCAGGTTCCGTGAATAGTCAACCACCACCGTGGAGGGCGGCGGCTGCAGCACCAGGACTAAGTCCCAAGACCACCACTAAGAGCAATTCAATACTAGAGAACGCTTTCGAAGACGTGAAGCTCTTTTACACATTGGGTAAAGAGCTAGGTCGTGGTCAATTTGGGGTAACGTATCTGTGCACAGAGAATTCCACGGGGAAGAAGTACGCTTGCAAATCGATCTCGAAGAAGAAGCTGGTGACTAAAGCTGATAAG…

## Sheet: Os
Sequences of 30 OsCPKs
ID	Name	Amino acid Sequence	Nucleotide Sequence
LOC_Os01g43410	OsCPK1	MGNRTSRHHRAAPEQPPPQPKPKPQPQQQQQQWPRPQQPTPPPAAAPDAAMGRVLGRPMEDVRATYTFGRELGRGQFGVTYLVTHKATGKRFACKSIATRKLAHRDDIEDVRREVQIMHHLTGHRNIVELRGAYEDRHSVNLIMELCEGGELFDRIIARGHYSERAAAALCREIVAVVHSCHSMGVFHRDLKPENFLFLSKSEDSPLKATDFGLSVFFKPGEHFKDLVGSAYYVAPEVLKRNYGAEADIWSAGVILYILLSGVPPFWAESEDGIFDAVLRGHIDFSSEPWPSISNGAKDLVKKMLRQDPKERLTSAEILNHPWIREDGEAPDKPLDITVISRMKQFRAMNKLKKVALKVVAENLSDEEITGLKEMFRSLDTDNSGTITLEELRSGLPKL…	ATGGGCAACCGCACGTCGCGCCACCACCGCGCCGCTCCCGAGCAGCCGCCGCCCCAGCCCAAGCCGAAGCCTCAGCCGCAGCAGCAGCAGCAGCAGTGGCCGAGGCCGCAGCAGCCGACCCCGCCGCCGGCGGCGGCGCCGGACGCGGCGATGGGGAGGGTGCTGGGGCGGCCGATGGAGGACGTCCGCGCGACCTACACCTTCGGGCGCGAGCTCGGGCGGGGCCAGTTCGGGGTCACCTACCTCGTCACCCACAAGGCCACGGGGAAGCGCTTCGCCTGCAAGTCCATCGCCACGCGGAAGCTCGCCCACCGCGACGACATCGAGGACGTGCGCCGGGAGGTGCAGATCATGCACCACCTCACGGGCCACCGCAACATCGTCGAGCTCCGGGGCGCC…
LOC_Os01g59360	OsCPK2	MGNCCPGSGDAEPASSDASTGNGSSSFKAGASPSSAPAQNKPPAPIGPVLGRPMEDVRSIYTIGKELGRGQFGVTSLCTHKATGQKFACKTIAKRKLSTKEDVEDVRREVQIMYHLAGQPNVVELKGAYEDKQSVHLVMELCAGGELFDRIIAKGHYTERAAASLLRTIVEIIHTCHSLGVIHRDLKPENFLLLSKDEDAPLKATDFGLSVFFKQGEVFKDIVGSAYYIAPEVLKRSYGPEADIWSVGVILYILLCGVPPFWAESEHGIFNSILRGQVDFTSDPWPRISASAKDLVRKMLNSDPKKRISAYEVLNHPWIKEDGEAPDTPLDNAVMNRLKQFRAMNQFKKAALRVIAGCLSEEEIRGLKEMFKSMDSDNSGTITVDELRKGLSKQGTKLT…	ATGGGCAACTGCTGTCCTGGCTCTGGGGATGCGGAGCCCGCCTCCTCCGACGCCTCCACCGGCAACGGCTCGTCCTCCTTCAAGGCCGGCGCGTCGCCGTCGTCGGCGCCCGCGCAGAACAAGCCGCCGGCGCCCATCGGGCCCGTGCTCGGCCGCCCCATGGAGGACGTCCGGAGCATCTACACCATCGGCAAGGAGCTCGGGCGCGGGCAGTTCGGCGTCACCTCCCTGTGCACCCACAAGGCGACGGGGCAGAAGTTCGCGTGCAAGACCATCGCCAAGCGGAAGCTGTCCACCAAGGAGGACGTGGAGGACGTGCGGCGGGAGGTGCAGATCATGTACCACCTCGCCGGGCAGCCCAACGTGGTGGAGCTCAAGGGCGCCTACGAGGACAAGCAG…
LOC_Os01g61590	OsCPK3	MGNCCRSPAAAAREDVKSSHFPASAGKKKPHQARNGGVGGGGGGGGGGGGGGGAGQKRLPVLGEEGCELIGGIDDKYALDRELGRGEFGVTYLCMDRDTKELLACKSISKRKLRTAVDVEDVRREVAIMRHLPKSASIVSLREACEDEGAVHLVMELCEGGELFDRIVARGHYTERAAANVTRTIVEVVQLCHRHGVIHRDLKPENFLFANKKENSPLKAIDFGLSIFFKPGEKFSEIVGSPYYMAPEVLKRNYGPEIDIWSAGVILYILLCGVPPFWAETEQGVAQAILRGNIDFKREPWPNVSENAKDLVRRMLEPDPKLRLTAKQVLEHPWLQNAKKAPNVPLGDIVKSRLKQFSRMNRFKRRALRVIADHLSAEEVEDIKEMFKAMDTDNDGIVS…	ATGGGGAACTGCTGCCGCTCGCCGGCCGCCGCGGCGCGGGAGGACGTCAAGTCGTCTCACTTCCCCGCATCGGCCGGGAAGAAGAAGCCCCACCAGGCGCGGAACGGCGGCGTGGGGGGAGGCGGCGGCGGGGGCGGCGGCGGCGGAGGAGGAGGAGGAGCGGGGCAGAAGCGGCTCCCCGTGCTCGGGGAGGAAGGGTGCGAGCTGATCGGAGGGATCGACGACAAGTACGCGCTGGACCGGGAGCTCGGGCGGGGGGAGTTCGGGGTGACGTACCTGTGCATGGATCGGGACACCAAGGAGCTGCTCGCCTGCAAGTCCATCTCCAAGCGGAAGCTGAGGACGGCGGTCGACGTGGAGGACGTGCGCCGGGAGGTCGCCATCATGCGCCACCTCCCC…
LOC_Os02g03410	OsCPK4	MGACFSSHTATAAADGGSGKRQQRKGDHKGKLPDGGGGEKEKEAARVEFGYERDFEGRYQVGRLLGHGQFGYTFAATDRASGDRVAVKRIDKAKMVRPVAVEDVKREVKILKELKGHENIVHFYNAFEDDSYVYIVMELCEGGELLDRILAKKNSRYSEKDAAVVVRQMLKVAAECHLHGLVHRDMKPENFLFKSTKEDSPLKATDFGLSDFIKPGKKFHDIVGSAYYVAPEVLKRRSGPESDVWSIGVITYILLCGRRPFWNKTEDGIFREVLRNKPDFRKKPWPGISSGAKDFVKKLLVKNPRARLTAAQALSHPWVREGGEASEIPVDISVLSNMRQFVKYSRFKQFALRALASTLKEEELADLKDQFDAIDVDKSGSISIEEMRHALAKDLPWRL…	ATGGGCGCGTGCTTCTCATCCCACACTGCGACCGCCGCCGCCGATGGCGGGAGCGGGAAGCGGCAGCAGCGGAAGGGGGATCACAAGGGGAAGCTCCCCGATGGCGGCGGCGGCGAGAAGGAGAAGGAGGCGGCGCGGGTGGAGTTCGGGTACGAGAGGGACTTCGAGGGGAGGTACCAGGTCGGGAGGCTGCTCGGCCACGGCCAGTTCGGCTACACCTTCGCCGCCACCGACCGGGCCTCCGGTGACCGCGTCGCCGTCAAGCGCATCGACAAGGCCAAGATGGTTCGCCCTGTTGCTGTGGAGGATGTAAAGAGAGAAGTGAAGATTCTTAAAGAACTTAAAGGCCATGAGAATATTGTTCACTTCTACAATGCGTTTGAAGATGACTCATATGTA…
LOC_Os02g46090	OsCPK5	MGNTCGVTLRSKYFASFRGASQRHDEAGYAPVATSAAAAAAADEPAGKKAPRGSAAAADAPHAASMKRGAPAPAELTANVLGHPTPSLSEHYALGRKLGQGQFGTTYLCTDLATGVDYACKSIAKRKLITKEDVEDVRREIQIMHHLAGHRNVVAIKGAYEDPQYVHIVMELCAGGELFDRIIERGQFSERKAAELTRIIVGVIEACHSLGVIHRDLKPENFLLANKDDDLSLKAIDFGLSVFFKPGQVFTDVVGSPYYVAPEVLRKCYGPEADVWTAGVILYILLSGVPPFWAETQQGIFDAVLKGVIDFDSDPWPVISDSAKDLIRRMLNPRPKERLTAHEVLCHPWICDHGVAPDRPLDPAVLSRIKQFSAMNKLKKMALRVIAESLSEEEIAGLK…	ATGGGGAACACGTGCGGCGTCACGCTTAGATCCAAGTACTTCGCCAGCTTCCGCGGCGCGTCGCAGCGGCATGATGAGGCGGGGTACGCGCCCGTCGCCACCAGCGCCGCCGCCGCCGCCGCCGCCGATGAGCCGGCCGGGAAGAAGGCCCCGCGCGGTTCTGCGGCGGCGGCGGACGCGCCGCACGCCGCGTCCATGAAGCGCGGGGCGCCCGCGCCCGCGGAGCTGACGGCCAACGTGCTCGGGCACCCGACCCCGAGCCTGAGCGAGCACTACGCGCTCGGGCGCAAGCTCGGGCAGGGGCAGTTCGGCACCACCTACCTCTGCACCGACCTCGCCACCGGGGTGGACTACGCCTGCAAGTCCATAGCCAAGCGGAAGCTCATCACCAAGGAGGAC…
LOC_Os02g58520	OsCPK6	MGNYYSCGASSTSSPTSPSLVDYYYCYHRYPSSCSSTSTATSSGGRMPIRSHQQRLSSPTAVLGHETPALREVYTVGRKLGQGQFGTTYLCTQVSTGAEYACKSIAKRKLLSPEDVEDVRREIQIMHHLAGHGSVVTIQGAYEDNLYVHIVMELCEGGELFDRIVERGYFSERKAAEITRVIVGVVEACHSLGVMHRDLKPENFLLKESSSSSSLKAIDFGLSVFFKPGQVFSDVVGSPYYVAPEVLCKHYGPEADVWTAGVIVYILLSGVPPFWAETQQGIFDAVLRGSLDFDSDPWPTISDSAKDLIRRMLRSPPRERLTAHQVLCHPWVCDDGVAPDRPLAPAVLSRLKQFSAMNRLKKMALRVIARNLSEEELAGLKEMFKAMDTDASGAITFDE…	ATGGGCAACTACTACTCGTGCGGCGCCTCGTCCACGTCCAGCCCGACCTCACCGTCCTTGGTCGACTACTACTACTGCTATCATCGGTATCCAAGCAGTTGCAGTAGTACAAGCACAGCAACAAGTAGCGGGGGGAGGATGCCGATCCGCAGCCACCAGCAGAGGCTGTCGTCCCCGACGGCGGTGCTGGGGCACGAGACGCCGGCGCTGCGGGAGGTGTACACGGTGGGGCGGAAGCTGGGGCAGGGGCAGTTCGGGACGACGTACCTGTGCACGCAGGTGTCGACGGGGGCGGAGTACGCGTGCAAGTCGATCGCGAAGAGGAAGCTGCTGAGCCCGGAGGACGTGGAGGACGTGCGGCGGGAGATACAGATAATGCACCACCTGGCGGGGCACGGG…
LOC_Os03g03660	OsCPK7	MGNQCQNGTLGSDYHNRFPREHAVGYVQGDSYLDLKKFDDTWPEVNNFKPTAASILRRGLDPTSINVLGRKTADLREHYIIGRKLGQGQFGTTYLCTEINTGCEYACKTIPKRKLITKEDVEDVRREIQIMHHLSGHKNVVAIKDVYEDGQAVHIVMELCAGGELFDRIQEKGHYSERKAAELIRIIVSIVAMCHSLGVMHRDLKPENFLLLDKDDDLSIKAIDFGLSVFFKPGQVFTELVGSPYYVAPEVLHKRYGPESDVWSAGVILYVLLSGVPPFWAETQQGIFDAVLKGHIDFQSDPWPKISDSAKDLIRKMLSHCPSERLKAHEVLRHPWICENGVATDQALDPSVISRLKQFSAMNKLKKLALRVIAERLSEEEIAGLREMFKAVDTKNRGV…	ATGGGGAATCAGTGCCAGAACGGGACTCTTGGGAGTGATTACCACAATCGGTTCCCAAGGGAGCATGCCGTTGGGTACGTTCAGGGGGATAGCTACTTGGACTTGAAGAAGTTCGATGATACTTGGCCTGAGGTGAACAACTTCAAGCCTACTGCTGCTAGTATTCTCAGGCGGGGGTTGGATCCTACATCTATCAATGTCCTTGGGCGGAAGACAGCGGACCTAAGGGAGCATTATATCATTGGTCGGAAGCTTGGTCAGGGCCAGTTTGGCACAACTTACCTCTGTACCGAGATCAATACAGGGTGTGAGTATGCTTGCAAGACCATCCCAAAGCGCAAGCTCATCACCAAGGAGGATGTAGAAGATGTGCGCCGTGAGATTCAGATAATGCACCAT…
LOC_Os03g59390	OsCPK8	MGNCCGTPATAEEGGKRRRRGKQKKANPFTVAYNRAPSSAGAAAGRPGLMVLRDPTGRDLGARYELGGELGRGEFGITYLCTEAETGDRYACKSISKRKLRTPVDVEDVRREVEIMRHMPSHPNIVSLRAAYEDEDNVHLVMELCEGGELFDRIVARGHYTERAAAAVTRTIVEVVQMCHRHGVMHRDLKPENFLYANKKDSSPLKAIDFGLSVFFRPGERFTEIVGSPYYMAPEVLKRHYGPEVDVWSAGVILYILLCGVPPFWAETEQGVAQAIIRSVVDFKREPWPRVSEPAKDLVKRMLDPNPMTRLTAEQVLEHPWLHDSKKMPDIPLGDAVRARLQQFAAMNKLKKKALKVIAEHLSAEEAADIKDMFDKMDVSKNGQLTFEDFKAGIRKLGN…	ATGGGCAACTGCTGCGGCACGCCGGCGACGGCGGAGGAGGGCGGGAAGAGGAGGAGGAGGGGGAAGCAGAAGAAGGCGAACCCCTTCACCGTCGCGTACAACCGCGCGCCGTCGTCGGCGGGGGCGGCGGCGGGGAGGCCCGGGCTGATGGTGCTGCGGGACCCGACGGGGCGGGACCTCGGCGCGCGGTACGAGCTCGGCGGCGAGCTGGGGCGCGGCGAGTTCGGGATCACGTACCTGTGCACGGAGGCGGAGACGGGGGACAGGTACGCGTGCAAGTCGATATCGAAGCGGAAGCTGCGGACGCCGGTGGACGTGGAGGACGTGCGGCGCGAGGTGGAGATCATGCGCCACATGCCGTCGCATCCGAACATCGTCAGCCTCCGCGCCGCCTACGAG…
LOC_Os03g48270	OsCPK9	MGNTCCVAPATTDEVGAPPRDHHHAAKKSPAPSATTTTATRQRHGQEPKPKPKPRARAKPNPYDWAPPRVLPARGGAAASAVRVLEGVVPHHPRLRVTDKYQLGRELGRGEFGVTHLATDRATRERLACKSIPKRRLRTAVDVADVRREVAIMASLPDHPALVRLRAAYEDADAVHLVMELCDGGELFDRIVARGRYTERAAAAAARTVAEVVRACHAHGVMHRDLKPENFLYAGKAEDAQLKAIDFGLSVFFRPGERFREIVGSPYYMAPEVLRRDYGPEVDIWSAGVILYILLCGVPPFWAETEQGVARAILRGAADFDREPWPRISRAAKSLVRQMLDVDPRRRPTAQQVLDHPWLHHAARAPNVPLGDVVRARLKQFSLMNRLKKKAMRVIAEHL…	ATGGGCAACACGTGCTGCGTCGCTCCGGCTACCACCGATGAGGTGGGCGCGCCGCCGCGAGATCATCATCACGCGGCCAAGAAGTCGCCGGCGCCGTCGGCGACGACGACGACGGCGACGAGGCAGAGGCATGGCCAAGAACCCAAGCCCAAGCCCAAGCCCAGGGCGAGGGCGAAGCCCAACCCGTACGACTGGGCGCCGCCGCGGGTGCTGCCGGCGAGGGGCGGCGCCGCCGCGTCCGCGGTGCGCGTGCTGGAGGGCGTGGTGCCGCACCACCCGCGGCTGCGCGTCACGGACAAGTACCAGCTCGGCCGCGAGCTGGGGCGCGGCGAGTTCGGGGTGACGCACCTCGCCACGGACCGCGCGACGCGGGAGCGGCTGGCGTGCAAGTCCATCCCG…
LOC_Os03g57450	OsCPK10	MGNTCVGPSISKNGFFQSVSTVLWKARQDGDDALPGANGAPDGGGQGRLPAPPPPTSDAPLAVQNKPPEHVKIVSTTDTASAEQDASKSSAGSDSGEAARPRPRVPPVKRVSSAGLLVGSVLKRKTESLKDKYSLGRKLGQGQFGTTYLCVERATGKEFACKSILKRKLVTDDDVEDVRREIQIMYHLAGHPNVISIRGAYEDAVAVHLVMELCAGGELFDRIVQKGHYTERKAAELARVIVGVVEVCHSMGVMHRDLKPENFLFADQTEEAALKTIDFGLSIFFRPGQVFTDVVGSPYYVAPEVLKKKYGQEADVWSAGVIIYILLCGVPPFWAENEQGIFEEVLHGRLDFQSEPWPSISEGAKDLVRRMLVRDPKKRLTAHEVLRHPWVQVGGLAPD…	ATGGGGAACACGTGCGTCGGCCCCAGCATCAGCAAGAACGGCTTCTTCCAGTCCGTCTCCACGGTGCTCTGGAAGGCGCGCCAGGACGGCGACGACGCGCTGCCCGGCGCCAATGGCGCCCCTGACGGCGGCGGCCAGGGCCGGTTGCCGGCGCCGCCGCCGCCGACTTCCGACGCGCCGCTCGCCGTCCAAAACAAGCCCCCCGAGCACGTCAAGATCGTCTCGACCACGGACACCGCCTCCGCCGAGCAGGACGCCTCCAAGTCGAGCGCCGGCTCGGACTCCGGCGAGGCCGCCAGGCCGCGGCCGAGGGTGCCGCCGGTGAAGCGCGTCTCCAGCGCCGGGCTGCTCGTCGGCTCGGTGCTGAAGCGCAAGACGGAGAGTCTCAAGGACAAGTAC…
LOC_Os03g57510	OsCPK11	MGNNCVGPSAAGQNGFFANVALWRPRPADAAPPALPPPSSAPSDQAPEPVTIPPSEHSSHHSSRSTDPSTPTSAAEQPANKAAPKVKRVQSAGLLADSVLKRDVNTARLKDLYTIGKKLGQGQFGTTYLCVEKATGREFACKSIAKRKLLTQEDVEDVRREIQIMHHLAGHANVVSIVGAYEDAVAVQLVMELCAGGELFDRIIQRGHYSEKAAAQLARVIVGVIEACHSLGVMHRDLKPENFLFIHQKEDSPLKAIDFGLSIFFKPGETFTDVVGSPYYVAPEVLMKHYGREVDVWSAGVIIYILLSGVPPFWDESEQGIFEQVLKGDLDFSSEPWPNISESAKDLVRKMLIRDPKKRLTAHEALCHPWVCVDGVAPDKPLDSAVLSRLKQFSAMNKL…	ATGGGCAACAACTGCGTCGGCCCCAGCGCCGCCGGCCAGAACGGGTTCTTCGCCAACGTCGCCCTCTGGCGACCCAGGCCCGCCGACGCGGCTCCCCCCGCCCTCCCGCCGCCCTCCTCCGCGCCGTCCGACCAGGCGCCCGAGCCCGTCACAATCCCCCCATCGGAGCACTCCTCCCACCACTCCTCCCGCTCCACCGACCCGTCGACCCCCACCTCCGCCGCGGAGCAGCCGGCGAACAAGGCGGCGCCCAAGGTCAAGCGCGTCCAGAGCGCCGGGCTGCTCGCCGATTCCGTCCTCAAGCGCGACGTCAACACCGCCCGCCTCAAGGATCTATACACGATCGGGAAGAAGCTAGGGCAGGGGCAGTTCGGCACCACCTACCTCTGCGTCGAGAAG…
LOC_Os04g47300	OsCPK12	MGNCFTKTYEIPITSGTMRRPASTAERSKARGGDEPGTWRRPSFPRHGAPPHRPPTGSSSAAGALSRRASGGGGEMGPVLQRAMVSVRSLYQLDRKLGSGQFGTTYLCTERATGNRYACKSVSKRKLVRRTDVDDVRREITILQHLSGQPNIAEFRGAYEDNDHVHLVMEFCSGGELFDRITAKGSYSERQAAAVCRDILTVVHVCHFMGVIHRDLKPENFLLASADDDAPLKAIDFGLSVFIEEGKVYKDIVGSAYYVAPEVLQRNYGKEADIWSAGVILYILLCGTPPFWAETEKGIFDAILVNQVDFSTSPWPSISESAKDLIRQMLHRDPQKRITASQALEHRWLKEGGASDRPIDSAVLSRMKQFKAMNKLKQLALKVIAENLSPEEIKGLKQM…	ATGGGCAACTGCTTCACCAAGACGTACGAGATACCCATCACGTCGGGCACGATGCGGCGGCCGGCGTCGACCGCGGAGCGCAGCAAGGCGCGTGGCGGCGATGAGCCGGGGACGTGGCGGCGGCCGAGCTTCCCGAGGCACGGGGCCCCGCCGCACCGGCCGCCGACGGGCTCGTCTTCGGCGGCGGGGGCGCTGTCCCGGAGGGCGTCCGGCGGCGGCGGGGAGATGGGCCCCGTGCTGCAGAGGGCGATGGTGAGCGTGCGGTCGCTGTACCAGCTGGACCGGAAGCTGGGGAGCGGGCAGTTCGGGACGACGTACCTGTGCACGGAGCGCGCGACGGGGAACCGGTACGCGTGCAAGTCGGTGTCGAAGCGGAAGCTGGTGCGGCGCACCGACGTG…
LOC_Os04g49510	OsCPK13	MGNACGGSLRSKYLSFKQTASQRHDTDDNNNAAAADSPKKPSRPPAAAKTDDHPVSASAPAAAMRRGQAPADLGSVLGHPTPNLRDLYAMGRKLGQGQFGTTYLCTELSTGVDYACKSISKRKLITKEDIEDVRREIQIMHHLSGHKNVVAIKGAYEDQLYVHIVMELCAGGELFDRIIQRGHYSERKAAELTRIIVGVVEACHSLGVMHRDLKPENFLLANKDDDLSLKAIDFGLSVFFKPGQTFTDVVGSPYYVAPEVLLKHYGPEADVWTAGVILYILLSGVPPFWAETQQGIFDAVLKGFIDFDSDPWPVISESAKDLITKMLNPRPKERLTAHEVLCHPWIRDHGVAPDRPLDPAVLSRIKQFSAMNKLKKMALRVIAESLSEEEIAGLKEMFQ…	ATGGGCAACGCATGCGGCGGTTCCCTTAGATCCAAGTACCTGAGCTTCAAGCAGACCGCGTCGCAGCGCCACGACACCGACGACAACAACAACGCCGCCGCGGCCGACTCGCCGAAGAAGCCCTCCCGCCCTCCAGCAGCCGCCAAGACGGACGACCACCCAGTCTCCGCGTCGGCGCCGGCCGCCGCCATGAGGCGCGGCCAGGCGCCCGCCGACCTCGGCTCGGTGCTCGGCCACCCCACCCCCAACCTCCGCGACCTCTACGCCATGGGCAGGAAGCTCGGGCAGGGGCAGTTCGGCACCACCTACCTCTGCACCGAGCTGTCCACTGGGGTGGACTACGCCTGCAAGTCCATTTCCAAGCGCAAGCTCATCACCAAGGAGGACATCGAAGACGTT…
LOC_Os05g41270	OsCPK14	MGNCCPPGSSSEPDPPPASSGSSRPAGSAGAAASPATISPSAAPAPAKPPAPIGPVLGRPMEDVKSIYTVGKELGRGQFGVTSLCTHKATGQRFACKTISKRKLSTKEDVEDVRREVQIMYHLAGQPGVVELKGAYEDKHAVHLVMELCAGGELFDRIIAKGHYTEHAASSLLRTIVEIIHTCHSMGVIHRDLKPENFLLLSKDEHAPLKATDFGLSVFFKEGEVFRDIVGSAYYIAPEVLKRSYGPEADIWSIGVMLYILLCGVPPFWAESEHGIFNSILRGHVDFSSEPWSRISHGAKDLVRRMLHSDPKQRISAYDVLNHPWIKEDGEAPDTPLDNAVLGRLKQFRAMNQFKKAALRVIAGCLSEEEIRGLKEMFKSMDSDNSGTITVDELRKGLA…	ATGGGCAACTGCTGCCCGCCGGGGTCATCCTCCGAGCCCGACCCGCCGCCGGCGTCCTCCGGCTCCTCCCGCCCCGCCGGCAGCGCCGGCGCCGCGGCCTCGCCGGCGACAATATCCCCCTCCGCCGCGCCGGCGCCCGCCAAGCCGCCCGCGCCCATCGGCCCCGTCCTCGGGCGCCCCATGGAGGACGTCAAGTCGATCTACACCGTGGGCAAGGAGCTCGGGCGCGGGCAGTTCGGCGTCACGTCGCTGTGCACCCACAAGGCGACGGGGCAGCGGTTCGCGTGCAAGACGATCAGCAAGCGGAAGCTGTCGACCAAGGAGGACGTCGAGGACGTCCGCCGCGAGGTGCAGATCATGTACCACCTCGCCGGCCAGCCCGGGGTGGTGGAGCTCAAG…
LOC_Os05g50810	OsCPK15	MVSSSSSPQSKPPKPKPKPLSPPMGARASRHRQSPDQSQSQSPSPHHKHHHHHQTTRAPKPKPKPQPPPPQQPRSQPPPPPRHQPQQAPQQAAAEDGVGRVLGRPMEDVRATYTFGRELGRGQFGVTYLATHKPTGRRYACKSIAARKLARPDDLDDVRREVHIMHHLTGHRNIVELRGAYEDRHSVNLVMELCEGGELFDRIIARGHYSERAAAALCREIVSVVHSCHSMGVMHRDLKPENFLFLNKREDSPLKATDFGLSVFFKPGEQFRDLVGSAYYVAPEVLKRLYGAEADIWSAGVILYILLSGVPPFWAENEDGIFDAVLQGHIDFSSEPWPSISSGAKDLVKRMLRQDPKERLTAAEILNHPWIREDGEAPDKPLDITVISRMKQFRAMNKL…	ATGGTCTCCTCCTCCTCCTCCCCCCAATCCAAACCCCCAAAACCAAAGCCAAAACCCCTCTCGCCACCGATGGGCGCCCGCGCCTCTCGCCACCGCCAATCCCCCGACCAATCCCAATCCCAATCCCCATCCCCACACCACAAGCACCACCACCACCACCAAACCACCCGGGCCCCCAAGCCCAAGCCCAAGCCCCAGCCACCGCCGCCGCAGCAGCCGCGATCTCAGCCTCCGCCGCCGCCGCGGCACCAGCCCCAGCAGGCGCCCCAGCAGGCGGCGGCGGAGGATGGGGTGGGGCGGGTGCTGGGGCGGCCCATGGAGGACGTCCGTGCGACCTACACCTTCGGGCGGGAGCTGGGGCGGGGGCAGTTCGGGGTGACCTACCTCGCCACCCACAAG…
LOC_Os05g39090	OsCPK16	MGNCCRSPAAAAREDVKTSHFPASTGGGKKKPHQARNGGGGGGGGGGGGWEKKRLSVLGEEGSEVNGGIEEKYALDRELGRGEFGVTYLCMDRCSRELLACKSISKRKLRTPVDVEDVRREVAIMRHLPRSASIVSLREACEDDGAVHLVMELCEGGELFDRIVARGHYTERAAAAVTRTIVEVVQLCHRHGVIHRDLKPENFLFANKKENSPLKAIDFGLSIFFKPGEKFSEIVGSPYYMAPEVLKRNYGPEIDIWSAGVILYILLCGVPPFWAETEQGVAQAILRGNIDFKREPWPNVSDNAKDLVRQMLQPDPKLRLTAKQVLEHTWLQNAKKAPNVPLGDIVKSRLKQFSRMNRFKRRALRVIADHLSAEEVEDIKDMFKVMDTDNDGIVSYEEL…	ATGGGTAACTGCTGCCGGTCGCCGGCGGCCGCCGCGAGGGAGGATGTGAAGACATCGCACTTCCCCGCCTCTACCGGAGGCGGGAAGAAGAAGCCGCACCAGGCGCGGAACGGGGGAGGCGGAGGTGGTGGTGGAGGAGGGGGAGGCTGGGAGAAGAAGCGGCTGTCGGTGCTCGGGGAGGAAGGGAGCGAGGTGAACGGCGGGATCGAGGAGAAGTACGCGCTGGACAGGGAGCTGGGGCGCGGCGAGTTCGGGGTGACGTACCTGTGCATGGACCGGTGCTCGCGGGAGCTCCTCGCGTGCAAGTCGATCTCGAAGCGGAAGCTGCGGACGCCCGTGGACGTGGAGGACGTGCGGCGGGAGGTGGCCATCATGCGGCACCTGCCCAGGAGCGCCAGC…
LOC_Os07g06740	OsCPK17	MGNTCVGPSSAADRHGFFHSVSLAVLWRPGGRAEPSQPPGYPPRESSHSSVTSSTAPERVTIADSDLSSSTPNKGGNKPKVRRVQSAGLLADSVLKRDSERLKDLYTLGKKLGQGQFGTTYQCVEKATGKVLACKSIAKRKLVSEEDVEDVRREIQIMHHLAGHPSVVSIVGAYEDAVAVHLVMELCAGGELFDRIVQRGHYSEKAAAQLARVIIGVVEACHSLGVMHRDLKPENFLFVNHKEDSPLKTIDFGLSIFFKPGENYSDVVGSPYYVAPEVLMKHYGREVDVWSAGVIIYILLSGVPPFWDESEQGIFEKVLKGDLDFSSDPWPAISDSAKDLVRKMLNRDPRKRLTAHEALCHPWVCVDGVAPDKPLDSAVLTRLKQFSAMNKLKKMALRV…	ATGGGGAACACCTGCGTCGGCCCCAGCTCCGCGGCGGACCGCCACGGCTTCTTCCACTCCGTCTCCCTCGCCGTGCTCTGGCGCCCCGGTGGCCGCGCCGAGCCGTCGCAGCCGCCGGGTTACCCGCCTCGGGAGTCGAGCCACTCCTCCGTCACCTCGTCCACGGCGCCCGAGCGCGTCACCATCGCCGACTCCGACCTCTCCTCCTCCACCCCCAACAAGGGCGGGAATAAGCCCAAGGTGAGGCGCGTCCAGAGCGCGGGGCTCCTCGCCGACTCCGTCCTCAAGCGCGACTCCGAGCGGCTCAAGGACCTCTACACCCTGGGGAAGAAGCTCGGGCAGGGGCAGTTCGGGACCACGTACCAGTGCGTGGAGAAGGCCACGGGGAAGGTGCTCGCC…
LOC_Os07g22710	OsCPK18	MGLCSSSSARRDAGTPGGGNGAGNKDNAGRKGIVACGKRTDFGYDKDFEARYALGKLLGHGQFGYTFAAVDRRSSERVAVKRIDKNKMVLPVAVEDVKREVKILKALQGHENVVHFYNAFEDDNYVYIVMELCEGGELLDRILAKKDSRYSEKDAAVVVRQMLKVAAECHLHGLVHRDMKPENFLFKSTKEDSSLKATDFGLSDFIRPGKHFRDIVGSAYYVAPEVLKRKSGPESDVWSIGVITYILLCGRRPFWDKTEDGIFKEVLKNKPDFRRKPWPNITPCAKDFVQKLLVKDPRARLTAAQALSHEWVREGGQASDIPLDISVLHNMRQFVKYSRFKQFALRALASTLNAEELSDLRDQFNAIDVDKNGTISLEELKQALAKDVPWRLKGPRVLE…	ATGGGACTCTGCTCCTCCTCCAGCGCCCGCCGGGACGCCGGCACACCCGGCGGCGGTAACGGCGCGGGGAACAAGGATAACGCGGGGAGGAAGGGGATCGTGGCGTGCGGGAAGCGGACGGACTTCGGGTACGACAAGGACTTCGAGGCGCGGTACGCGCTCGGGAAGCTGCTGGGCCACGGCCAGTTCGGCTACACCTTCGCCGCCGTCGACCGCCGCTCCAGCGAGCGCGTCGCCGTCAAGCGCATCGACAAGAACAAGATGGTTCTTCCTGTTGCCGTTGAAGACGTAAAGCGAGAAGTTAAAATACTGAAGGCCTTACAAGGCCATGAAAATGTTGTACATTTTTACAATGCATTTGAAGATGATAATTATGTGTATATTGTTATGGAATTATGT…
LOC_Os07g33110	OsCPK19	MGSCCSRATSPDSGRGGANGYGYSHQTKPAQTTPSYNHPQPPPPAEVRYTPSAMNPPVVPPVVAPPKPTPDTILGKPYDDVRSVYSLGKELGRGQFGVTYLCTEIASGKQYACKSISKRKLVSKADKEDIRREIQIMQHLSGQQNIVEFRGAYEDKSNVHVVMELCAGGELFDRIIAKGHYSERAAATICRAVVNVVNICHFMGVMHRDLKPENFLLATKEENAMLKATDFGLSVFIEEGKMYRDIVGSAYYVAPEVLRRNYGKEIDVWSAGVILYILLSGVPPFWAETEKGIFDAILQGEIDFESQPWPSISESAKDLVRKMLTQDPKKRITSAQVLQHPWLRDGEASDKPIDSAVLSRMKQFRAMNKLKKMALKVIASNLNEEEIKGLKQMFTNMDT…	ATGGGGTCGTGTTGCAGCAGAGCTACGTCTCCAGATTCTGGTCGAGGAGGAGCAAACGGTTATGGCTATTCTCACCAGACAAAACCTGCTCAGACAACTCCTAGCTATAACCATCCTCAGCCGCCGCCGCCAGCTGAGGTGAGGTACACACCATCAGCAATGAACCCTCCGGTAGTCCCACCTGTGGTTGCCCCACCGAAGCCCACCCCAGACACAATTCTTGGAAAGCCGTATGACGATGTGCGCTCGGTTTACTCCCTTGGAAAGGAACTCGGAAGGGGACAGTTTGGGGTGACATACCTGTGCACGGAGATCGCTAGTGGTAAGCAGTATGCTTGCAAATCCATCTCTAAGCGCAAGCTTGTGAGCAAGGCCGACAAGGAGGACATTCGCCGGGAG…
LOC_Os07g38120	OsCPK20	MGNCCVTPEGSGRGRKKQQQEQKQKQKEPKQQQQQQKKGKKPNPFSIEYNRSSAPSGHRLVVLREPTGRDIAARYELGGELGRGEFGVTYLCTERETGDAYACKSISKKKLRTAVDIEDVRREVDIMRHLPKHPNIVTLRDTYEDDNAVHLVMELCEGGELFDRIVARGHYTERAAALVTRTIVEVVQMCHKHGVMHRDLKPENFLFANKKETAALKAIDFGLSVFFTPGERFTEIVGSPYYMAPEVLKRNYGPEVDVWSAGVILYILLCGVPPFWAETEQGVAQAIIRSVIDFKRDPWPRVSDNAKDLVKGMLNPDPRRRLNAQQVLDHPWLQNIKKAPNVNLGETVKARLQQFSVMNKFKKHALRVIAEHLSVEEVAGIKDMFEKMDLNKDNMINFD…	ATGGGCAACTGCTGCGTGACGCCGGAGGGCAGCGGCCGCGGGAGGAAGAAACAGCAGCAGGAGCAGAAGCAGAAGCAGAAGGAGCCGAAGCAGCAGCAGCAGCAGCAGAAGAAGGGGAAGAAGCCGAACCCGTTCTCGATCGAGTACAACCGGTCGTCGGCGCCGTCGGGGCACAGGCTGGTGGTGCTGCGCGAGCCGACGGGGCGGGACATCGCCGCGCGGTACGAGCTGGGCGGGGAGCTCGGGCGCGGCGAGTTCGGGGTCACCTACCTCTGCACGGAGCGGGAGACGGGGGACGCCTACGCGTGCAAGTCCATCTCCAAGAAGAAGCTCCGCACCGCCGTGGACATCGAGGACGTGCGCCGGGAGGTGGACATCATGCGCCACCTCCCCAAGCAC…
LOC_Os08g42750	OsCPK21	MGGCYSAYASSRKLRGRISKISLVIPDPVPDAEAASPRKDGVDGDGDDVRGGGGGCDDGGDVVAIATTTADEFARRYVLGKELGRGEFGVTRRCSDAATGEALACKTIRKHRRLAPPRVTAAKAAAAHGEDVKREVAIMRRMSSASSSRGGGAASSAAVVRLREACEDAADGSVHLVMELCEGGELFDRIVARGHYSERAAANIFRTIVDVVQLCHSNGVIHRDLKPENFLFANKSEDSPLKVIDFGLSVFFKPGDRFTEVVGSAYYMAPEVLRRSYGPEVDVWSAGVILYILLCGVPPFWGDNDEKIAQAILRGAIDFNREPLPRVSANAKDLVRRMLDPNPSTRLTAKQVLEHPWLKNADTAPNVSLGDAVRARLQQFSAMNKFKKKALGVVARNLP…	ATGGGGGGCTGCTACTCCGCCTACGCCTCCTCGCGCAAGCTGCGCGGCCGCATCAGCAAGATCTCCCTCGTCATCCCCGACCCGGTCCCCGACGCCGAGGCCGCCTCGCCGCGCAAGGACGGCGTCGATGGCGACGGCGACGACGTGAGGGGTGGTGGTGGTGGCTGTGACGATGGCGGTGACGTCGTCGCCATCGCGACGACGACGGCGGACGAGTTCGCGCGGCGGTACGTGCTGGGGAAGGAGCTGGGGCGCGGGGAGTTCGGGGTGACGCGGCGGTGCAGCGACGCGGCGACCGGGGAGGCGCTGGCGTGCAAGACGATCCGGAAGCACAGGCGCCTGGCGCCGCCGCGGGTGACCGCGGCGAAGGCGGCGGCCGCGCACGGGGAGGACGTGAAG…
LOC_Os09g33910	OsCPK22	MGGCSSAFAVSTRMIRFSRGRVPAAILPVTSNDEPCCSCSPENNNKNNDGGGGGCDGGEHQKGKSWRRWQYRRCGGGGGGGGGRKNAILGDAADVKTAAGFAERYRLGAELGRGEFGVTRRCSDAATGEALACKTIRRKRLRRCRGDAEDVRREVEILRRISALGAGADSVVRLRDACEDSDGVHLVMELCEGGELFDRIFARGHYTERAAAKLARTIVGVVQLCHENGVMHRDLKPENFLFANKSEDSPLKAIDFGLSVFFKPGERFTQVVGSTYYMAPEVLNRSYGPEADVWSAGVILYILLCGVPPFWGDNDEKTVTAILQGGINFQREPWPKVSPHAKDLVSKMLDPDPSTRLTAKEVLEHPWLKNADRAPNVSLGEIVRSRLMQFSAMNKFKKK…	ATGGGTGGCTGCTCCTCCGCCTTCGCGGTTTCCACCAGGATGATCCGCTTCAGCCGCGGCCGCGTGCCGGCGGCCATCCTCCCCGTCACCAGCAACGACGAGCCCTGCTGCAGCTGCTCCCCTGAAAACAACAACAAAAACAACGACGGCGGCGGAGGCGGATGCGACGGCGGCGAGCACCAGAAGGGGAAGTCGTGGAGGAGGTGGCAGTACAGGAGATGCGGCGGCGGTGGCGGTGGCGGGGGCGGGAGGAAGAACGCCATCCTCGGGGACGCGGCCGACGTGAAGACGGCGGCGGGGTTCGCGGAGAGGTACAGGCTGGGGGCGGAGCTGGGGCGCGGGGAGTTCGGGGTGACGCGGCGGTGCTCCGACGCGGCCACCGGGGAGGCCCTGGCCTGC…
LOC_Os10g39420	OsCPK23	MGNSCQNGTYGNNYQNSNRFQNDRFASRYVDGNDTEDCYSGSSRASLAGALRQGLNLKSPVLGYKTPNVRELYTLGRELGQGQFGKTYLCTEISTGCQYACKTILKSNLRCVSDIEDVRREIQIMHHLSGQKNIVTIKDTYEDEQAVHIVMELCAGGELFSKIQKRGHYSERKAAELIKIIVGIIETCHSHGVMHRDLKPENFLLLDADDEFSVKAIDFGLSVFFRPGQVFREVVGSPYYIAPEVLEKRYGPEADIWTAGVILYVLLTGVPPFWADTQSGIYEKVLDGRIDFKSNRWPRISDSAKDLIKKMLCPYPSERLKAHEVLKHPWICDNGVATNRALDPSVLPRLKQFSAMNRLKKLSLQIIAERLSEEEIVGLREMFKAMDTKNRSVVTFGEL…	ATGGGGAATTCTTGCCAAAATGGAACCTATGGGAACAATTACCAGAACAGCAACCGGTTTCAGAATGACCGTTTTGCTTCTCGGTACGTTGATGGGAATGATACTGAGGATTGCTACTCGGGCTCGTCAAGGGCCAGCTTAGCGGGTGCTCTGCGGCAAGGGCTGAACCTAAAGTCCCCTGTCCTTGGATACAAGACTCCAAATGTAAGGGAGCTCTATACTCTTGGCCGGGAGCTTGGACAGGGACAGTTCGGGAAAACATACCTCTGCACTGAGATTAGCACAGGGTGTCAATATGCATGCAAGACTATCTTAAAGAGTAATCTCCGATGTGTGTCAGATATCGAGGACGTGCGCCGTGAAATCCAGATAATGCACCATCTTTCGGGCCAGAAGAAT…
LOC_Os11g07040	OsCPK24	MQPDPSGSGGDGNANAKAKLAPPPVTAAGGRPVSVLPHKTANVRDHYRIGKKLGQGQFGTTYLCVDKASGGEFACKSIPKRKLLCREDYEDVWREIQIMHHLSEHPNVVRIRGAYEDALFVHIVMELCAGGELFDRIVAKGHYTERAAAQLIRTIVAVVEGCHSLGVMHRDLKPENFLFASAAEDAPLKATDFGLSMFYKPGDKFSDVVGSPYYVAPEVLQKCYGPESDVWSAGVILYILLCGVPPFWAETEAGIFRQILRGKLDFESEPWPSISDSAKDLVRNMLCRDPTKRLTAHEVLCHPWIVDDAVAPDKPIDSAVLSRLKHFSAMNKLKKMALRVIAESLSEEEIGGLKELFKMIDTDDSGTITFDELKEGLKRVGSELTEHEIQALMEAADID…	ATGCAGCCGGACCCGAGCGGGAGCGGCGGCGACGGCAACGCCAATGCGAAGGCGAAGCTGGCGCCGCCGCCGGTGACGGCGGCGGGAGGTCGGCCGGTGTCGGTGCTGCCGCACAAGACGGCGAACGTGCGCGACCACTACCGCATCGGGAAGAAGCTCGGGCAGGGGCAGTTCGGGACGACGTACCTGTGCGTGGACAAGGCGAGCGGCGGCGAGTTCGCGTGCAAGTCCATCCCCAAGCGGAAGCTGCTGTGCCGGGAGGACTACGAGGACGTGTGGCGCGAGATCCAGATCATGCACCACCTCTCCGAGCACCCCAACGTCGTCCGCATCCGCGGCGCCTACGAGGACGCGCTGTTCGTCCACATCGTCATGGAGCTCTGCGCCGGCGGCGAGCTC…
LOC_Os11g04170	OsCPK25	MGQCCTGGGKAVAGDEAEPGTSKAAPPSRGTSSKNGSAKQQPCSPAAKAAATEAAAAASSSKKPAGPIGEVLERPMEEVRTTYSIGKELGRGQFGVTHLCTHKATGEKLACKTIAKRKLANKEDVDDVRREVQIMHHLSGQPNIVDLRGAYEDKHNVHLVMELCAGGELFDRIIARGHYTERAAAALLRAIVGIVHTCHSMGVIHRDLKPENFLLLSKGDDAPLKATDFGLSVFFKEGEVFRDIVGSAYYIAPEVLKRKYGPEADIWSIGVMLYIFLAGVPPFWAESENAIFTAILRGQIDLASEPWPKISSGAKDLVRKMLNINPKERLTAFQVLNHPWIKEDGDAPDVPLDNVVLNRLKQFRAMNQFKKAALRIIAGCLSEEEIKGLKEMFKNIDKD…	ATGGGCCAGTGCTGCACGGGTGGCGGGAAGGCCGTCGCCGGCGACGAGGCAGAGCCGGGGACCTCCAAGGCGGCGCCGCCGAGCCGCGGCACCTCCTCCAAAAATGGGTCCGCCAAGCAGCAGCCGTGCTCGCCGGCGGCCAAGGCGGCGGCGACGGAAGCGGCGGCGGCGGCGTCGTCGTCCAAGAAGCCGGCAGGCCCCATCGGCGAGGTGCTGGAGCGGCCGATGGAGGAGGTTCGCACGACGTACTCCATCGGCAAGGAGCTCGGGCGCGGGCAGTTCGGCGTGACCCACCTGTGCACCCACAAGGCCACCGGCGAGAAGCTGGCGTGCAAGACGATCGCGAAGCGGAAGCTGGCGAACAAGGAGGACGTCGACGACGTCCGCCGCGAGGTGCAG…
LOC_Os12g03970	OsCPK26	MGQCCTGGGKAVAGDEAEPGTSKAAPPSRGTSSKNGSAKQQPCSPAAKAAATEAAAAASSSKKPAGPIGEVLERPMEEVRTTYSIGKELGRGQFGVTHLCTHKATGEKLACKTIAKRKLANKEDVDDVRREVQIMHHLSGQPNIVDLRGAYEDKHNVHLVMELCAGGELFDRIIARGHYTERAAAALLRAIVGIVHTCHSMGVIHRDLKPENFLLLSKGDDAPLKATDFGLSVFFKEGEVFRDIVGSAYYIAPEVLKRKYGPEADIWSIGVMLYIFLAGVPPFWAESENAIFAAILRGQIDLASEPWPKISSGAKDLVRKMLNINPKERLTAFQVLNHPWIKEDGDAPDVPLDNVVLNRLKQFRAMNQFKKAALRIIAGCLSEEEIKGLKEMFKNIDKD…	ATGGGCCAGTGCTGCACGGGTGGCGGGAAGGCCGTCGCCGGCGACGAGGCAGAGCCAGGGACCTCCAAGGCGGCGCCGCCGAGCCGCGGCACCTCCTCCAAAAATGGGTCCGCCAAGCAGCAGCCGTGCTCGCCGGCGGCCAAGGCGGCGGCGACGGAAGCGGCGGCGGCGGCGTCGTCGTCCAAGAAGCCGGCAGGCCCCATCGGCGAGGTGCTGGAGCGGCCGATGGAGGAGGTTCGCACGACGTACTCCATCGGCAAGGAGCTCGGGCGCGGGCAGTTCGGCGTGACCCACCTGTGCACCCACAAGGCCACCGGCGAGAAGCTGGCGTGCAAGACGATCGCGAAGCGGAAGCTGGCGAACAAGGAGGACGTCGACGACGTCCGCCGCGAGGTGCAG…
LOC_Os12g30150	OsCPK27	MGNVCIGPRRNFAKNGLLGILRPRHAAPSSPSQPTTTSRSIPVVLPSAPSSKPPPPTQTAPPVPVVISEPPPPQPQPEPQPAAPSQPPPPQEQPSPPPPASSNTTQQPPPPQQRQQSRAKKPAHIKRISSAGLQVESVLRRKTENLKDKYSLGRKLGQGQFGTTYLCVDKANGGEYACKSIAKRKLLTDEDVEDVRREIQIMHHLAGHPNIISIRGAYEDAVAVHVVMELCAGGELFDRIVRKGHYTERQAAGLARVIVAVVESCHSLGVMHRDLKPENFLFVGNEEDAPLKTIDFGLSMFFRPGEVFTDVVGSPYYVAPEVLKKSYGQEADVWSAGVIIYILLCGVPPFWAETEQGIFEQVLHGTLDFESDPWPNVSDGAKDLLRKVLVRDPKKRLTA…	ATGGGCAACGTCTGCATCGGCCCGCGCCGCAACTTCGCCAAGAACGGCCTCCTCGGCATCCTGCGGCCGCGCCACGCCGCGCCGTCCTCCCCGTCGCAGCCCACCACCACCTCCCGCTCCATCCCCGTCGTGCTCCCCTCCGCCCCCTCCTCCAAGCCGCCGCCGCCCACCCAGACCGCCCCGCCCGTACCCGTCGTCATCTCCGAGCCGCCGCCACCGCAGCCGCAGCCCGAACCGCAGCCCGCGGCGCCGTCGCAGCCGCCGCCACCGCAGGAGCAGCCCTCGCCGCCACCGCCCGCGTCGTCGAACACCACCCAGCAGCCTCCGCCGCCGCAGCAGCGGCAGCAGTCGCGCGCCAAGAAGCCGGCGCACATCAAGCGCATCTCCAGCGCCGGCCTG…
LOC_Os12g07230	OsCPK28	MQPDPQPHGRGREKAAGAGPRLPPPVTAPSVGRPASVLPHKTANVRDHYRIGKKLGQGQFGTTYLCVGKPDGGEYACKSIPKRKLLCREDYEDVWREIQIMHHLSEHPNVVRIRGAYEDALFVHIVMELCAGGELFDRIVAKGHYTERAAALLIRTIVGVVEGCHSLGVMHRDLKPENFLFASTAEDAPLKATDFGLSVFYKPGDKFSDVVGSPYYVAPEVLQKIYGPEADVWSAGVILYILLCGVPPFWAETESGIFRQILRGKLDLESDPWPSISDSAKDLVRNMLIRDPTKRFTAHEVLCHPWIVDDAVAPDKPIDSAVLSRLKHFSAMNKLKKMALRVIAESLSEEEIGGLKELFKMIDTDNSGTITYDELKNGLKRVGSDLMEPEIQALMDAAD…	ATGCAGCCTGACCCGCAGCCGCATGGGCGGGGGAGGGAGAAGGCGGCGGGGGCGGGCCCGCGGCTCCCGCCGCCGGTGACCGCGCCGTCGGTGGGGCGGCCGGCGTCGGTGCTCCCCCACAAGACGGCGAACGTGCGGGACCACTACCGCATCGGGAAGAAGCTGGGGCAGGGGCAGTTCGGGACCACGTACCTGTGCGTGGGGAAGCCCGACGGCGGCGAGTACGCGTGCAAGTCCATCCCCAAGCGGAAGCTGCTGTGCCGGGAGGACTACGAGGACGTGTGGCGCGAGATCCAGATCATGCACCACCTCTCCGAGCACCCAAACGTCGTCCGCATCCGGGGCGCCTACGAGGACGCGCTGTTCGTCCACATCGTCATGGAGCTCTGCGCCGGCGGC…
LOC_Os12g12860	OsCPK29	MGNCCVSRPSGADKRRRCGSSTAPHTRGGRRVIGAANMRCLSTVSSVSDAARAVMSNEPATVLGNSGSSGNGGVMAAEEMLRRYEIGEELGRGEFGVTRRCRDAVTGERLACKSISKRKLRSSVDVEDVRREVAIMRSLPAHANVVRLREAFEDADAVHLVMEVCEGGELFDRIVARGHYTERAAAAVMRTIMDVVQHCHKNGVMHRDLKPENFLYANASENSPLKVIDFGLSVCFKPGARFNEIVGSPYYMAPEVLKRNYGQEIDIWSAGVILYILLCGVPPFWAETDEGIAQAIIRSHIDFQREPWPKVSDNAKDLVRRMLDPNPYTRLTAQQVLEHPWIQNASAAPNIPLGEAVRSRLKQFTVMNKFKKKALLVVAEYLPTEELDAIRELFNMLDT…	ATGGGCAACTGCTGCGTGTCCCGGCCGTCCGGCGCCGACAAGCGGCGGCGCTGCGGCAGCTCCACCGCCCCGCACACCCGCGGCGGCAGGCGGGTGATCGGCGCCGCCAACATGCGGTGCCTCTCCACGGTCTCCTCCGTGTCGGACGCGGCGCGCGCCGTGATGTCGAACGAGCCGGCGACCGTGCTGGGCAACAGCGGCAGCAGCGGCAACGGCGGCGTGATGGCGGCGGAGGAGATGCTGCGGCGGTACGAGATCGGGGAGGAGCTGGGTCGGGGGGAGTTCGGGGTGACGCGGCGGTGCCGGGACGCGGTGACGGGGGAGCGGCTGGCGTGCAAGTCGATCAGCAAGCGGAAGCTCCGGAGCAGCGTGGACGTGGAGGACGTGCGGCGGGAGGTG…
LOC_Os07g44710	OsCPK30	MGLCHGKPSQIPEPEAEEAAAAAGVAVAGAASPGPAAAAAAAAAAKPGTPKQPKFPFYLPSPLPASSYKSSPANSSVASTPARGGLKRPFPPPSPAKHIRALLARRHGSVKPNEAPIPEGGETEVGLDKGFGFSKHFFAKYELGDEVGRGHFGYTCSAKAKKGDHKGHDVAVKVIPKAKMTTAIAIEDVRREVRILSSLTGHSNLVQFYDAFEDEDNVYIVMELCKGGELLDRILARGGKYSEEDAKVVMVQILSVVSFCHLQGVVHRDLKPENFLFTSKDENSALKVIDFGLSDFVKPDERLNDIVGSAYYVAPEVLHRSYGTEADMWSIGVIAYILLCGSRPFWARTESGIFRAVLKAEPSFDEAPWPTLTAEAKDFVKRLLNKDYRKRMTAAQALS…	ATGGGTCTCTGTCATGGCAAGCCGAGCCAAATCCCGGAGCCCGAGGCGGAGGAGGCGGCGGCGGCGGCCGGTGTAGCCGTCGCCGGCGCCGCCTCGCCGGGTCCGGCTGCGGCGGCGGCGGCGGCGGCGGCGGCGAAGCCGGGCACGCCGAAGCAGCCGAAGTTCCCGTTCTACCTGCCGAGCCCGCTGCCGGCGTCGAGCTACAAGAGCTCGCCGGCGAACTCGAGCGTGGCGTCGACGCCGGCGCGCGGCGGGTTGAAGCGGCCGTTCCCCCCGCCGTCGCCGGCGAAGCACATCCGCGCGCTCCTGGCGCGGCGGCACGGGTCGGTGAAGCCCAACGAGGCGCCCATCCCGGAGGGCGGCGAGACCGAGGTCGGCCTCGACAAGGGCTTCGGCTTC…

## Sheet: Sl
Sequences of 29 SlCPKs
ID	Name	Amino acid Sequence	Nucleotide Sequence
Solyc01g006730.2.1	SlCDPK1	MGNTCIGPKLGNNGFLQSVTAAVWKTRQQQHLPLANKGDSNSHKTQEHSSVGSSLNVDGNDANRFGGTQSTPPPHLKISGNDTNEKNSSPNVSNKPVEGVKQNKPSHVKRVSSIGLKIDSVLGRKTGNLKEIYSLGRKLGQGQFGTTYLCVDKVHGREMACKSIAKRKLNTEEDVEDVRREIQIMHHLAGHPSVVQIVGAYEDAVEVHVVMELCAGGELFDRILQRGHYSEKKAAELARVIVGVVEACHSMGVMHRDLKPENFLFINQDEDSHLKTIDFGLSVFFKPGEIFTDVVGSPYYVAPEVLRKHYGSECDIWSAGVIIYILLSGVPPFWEETEQGIFEQVLRGELDFVSEPWPSISESAKDLVRKMLVRDPKKRLTAHEVLCHPWVRVGGVAPD…	ATGGGGAATACATGTATAGGACCCAAATTGGGTAACAATGGGTTCTTGCAATCAGTAACAGCAGCTGTTTGGAAAACAAGACAACAACAACATTTACCTCTTGCAAATAAAGGGGACTCAAATTCCCATAAAACTCAAGAACATTCATCGGTTGGTTCGTCGTTGAATGTAGATGGAAATGATGCTAATAGATTTGGTGGTACTCAGAGTACTCCACCCCCACACCTTAAGATTAGTGGAAATGATACTAATGAGAAGAACTCGTCGCCAAACGTTAGTAATAAGCCAGTGGAAGGAGTGAAACAGAATAAACCTAGTCATGTTAAGCGAGTATCGAGCATTGGGCTTAAAATCGACTCTGTTTTGGGAAGAAAAACTGGTAATTTGAAGGAGATTTAT…
Solyc01g006840.2.1	SlCDPK2	MGNNCVHAKISKDGFFSSSWWSRSPEMIAYEKKESSFQEGVDVVQSNPPELAKIESRKSDVIGTEQVMIVVTDEKKDAWMIKSEEMITITVDLKQEKTSNAKTKKKPHNVKRMASAGLQVDSVLKTKTGHLKEHYNLGEKLGHGQFGTTFLCIEKGTGKKYACKSIAKRKLLTDEDVDDVRREIQIMHHLSGHQNVISIKGAYEDAVAVHVVMELCTGGELFDRIIKRGHYSERQAAELARTILGVVEACHSLGVMHRDLKPENFLFVNEEEDSPLKTIDFGLSMFFKPGQIFDDVVGSPYYVAPEVLRKRYGPEADIWSAGVIIYILLSGVPPFWGESEEEIFDEVLHGDIDFDLDPWPKISQGAKDLVRRMLIRDPKKRLTAHEVLCHPWVQIDGVA…	ATGGGGAATAATTGTGTTCATGCAAAGATATCAAAGGATGGATTCTTTAGCTCGTCTTGGTGGTCGCGATCACCAGAAATGATCGCGTATGAGAAAAAGGAAAGTAGTTTTCAAGAAGGTGTTGATGTTGTTCAGAGTAATCCGCCTGAATTGGCGAAGATAGAGAGTAGGAAATCGGATGTAATAGGGACGGAACAGGTTATGATAGTAGTGACTGATGAAAAGAAAGACGCGTGGATGATTAAATCTGAAGAAATGATCACGATAACTGTTGATTTGAAACAGGAAAAGACGAGCAATGCTAAAACGAAGAAGAAGCCTCACAATGTGAAGAGAATGGCTAGTGCAGGGCTCCAAGTTGATTCTGTTTTGAAAACGAAAACAGGTCATCTAAAAGAG…
Solyc01g112250.2.1	SlCDPK3	MGNACRGSFGGKTFQGYPQPQDHSESNSNPKHNSDSPNPKKEQQPLVTMNRTSTNQSYYVLGHKTPNIRDLYTLGRKLGQGQFGTTYLCTELSSGIDYACKSIAKRKLISKEDVEDVRREIQIMHHLAGHKNIVSIKGAYEDPLYVHIVMELCGGGELFDRIIQRGHYTERKAADLTKIIVGVVEACHSLGVMHRDLKPENFLLVNKDDDFSLKAIDFGLSVFFKPGQIFTDVVGSPYYVAPEVLLKHYGPEADVWTAGVILYILLSGVPPFWAETQQGIFDAVLKGHIDFDSDPWPLISESAKDLIRKMLCMRPPERLTAHEVLCHPWICENGVAPDRALDPAVLSRLKHFSAMNKLKKMALRVIAESLSEEEIAGLKEMFKAMDTDNSGAITFDELK…	ATGGGCAACGCATGCCGTGGATCTTTCGGAGGCAAAACTTTTCAGGGCTACCCTCAGCCTCAAGATCACTCAGAATCCAATTCCAATCCCAAACATAATTCCGATTCCCCCAACCCAAAAAAAGAACAACAACCCCTCGTCACCATGAATCGTACAAGCACTAACCAGTCCTATTACGTCCTCGGTCATAAGACCCCTAACATTCGTGATCTATACACCCTCGGCCGCAAACTAGGACAAGGCCAGTTTGGCACCACTTACTTATGCACCGAATTGTCTTCCGGTATCGACTACGCATGTAAATCTATTGCCAAGAGAAAACTCATCTCTAAGGAGGATGTAGAAGATGTCAGGAGGGAAATTCAGATAATGCACCATTTGGCTGGTCACAAAAACATC…
Solyc04g009800.2.1	SlCDPK4	MGNTCVGPSISRNRFLQSVSAAMWPARVPDDSGSTTNGGSSRGGTVESGKDPDLVVQNRAPEQMTMPKSEQKEVEPVKKEEEPVKPKKAVEMKRVGSAGLKTDSVLQKKTGNLKEFFSIGKKLGQGQFGTTFKCVEKGTGKEYACKSIAKRKLLTDDDVEDVRREIQIMHHLAGHPNVISIKGAYEDAVAVHVVMERCAGGELFDRIIQRGHYTERKAAELTRTIFGVVEACHSLSVMHRDLKPENFLFVDQKEDSLLKTIDFGLSVFFKPGERFTDVVGSPYYVAPEVLKKRYGPEADVWSAGVIVYILLSGVPPFWAENEQGIFEQVLHGDLDFSSDPWPSISEDAKDLVRGMLVRDPKKRLTAHEVLCHRWVQVDGVAPDKPLDSAVLSRMKQFSA…	ATGGGGAACACTTGTGTTGGACCTAGTATTTCTAGAAATAGGTTCTTGCAGTCTGTTTCAGCTGCAATGTGGCCGGCTCGGGTGCCGGATGACTCTGGTTCCACCACTAATGGTGGAAGTAGTAGGGGTGGAACAGTAGAATCTGGGAAAGACCCTGATTTGGTAGTTCAAAATAGGGCACCTGAACAGATGACAATGCCTAAGTCTGAACAGAAGGAAGTGGAACCGGTGAAGAAGGAAGAGGAACCGGTAAAGCCTAAGAAGGCGGTAGAGATGAAGAGGGTAGGTAGTGCAGGACTTAAGACTGATTCTGTGTTACAGAAGAAAACAGGCAACTTAAAGGAGTTTTTCAGTATAGGGAAGAAATTAGGACAAGGACAATTTGGGACTACATTTAAA…
Solyc04g049160.2.1	SlCDPK5	MASETDRKAATESTKTSTVPPLKPTWVLPYRTERLQQLYSIGKKLGQGQFGTTHLCTEKSTTTLYACKTIPKKKLICKEDYEDVWREIQIMHHLSEHPNVVRIKGTYEDTLYVHIVMELCAGGELFDRIVEKGHYSEREAAKLIKTIVGVVEGCHSLGVMHRDLKPENFLFLSSDEDAALKATDFGLSVFYKPGEMFSDVVGSPYYVAPEVLRKHYGPESDVWSAGVILYILLSGVPPFWAETEMGIFRQILQAKLDFESEPWPGISDSAKDLIRKMLDRNPKRRLTAHEVLCHPWIVDDTIAPDKPLDSAVLSRLKQFSAMNKLKKMALRVIAERLSEEEIGGLKELFKMIDTDNSGTISFDELKEGLRRVGSELMESEIKDLMDAADIDNSGTIDYG…	ATGGCTTCAGAGACTGATAGAAAAGCAGCAACAGAGTCTACTAAGACAAGCACAGTTCCACCATTGAAGCCCACATGGGTTCTCCCATACAGAACTGAAAGACTTCAGCAGCTTTACAGTATAGGAAAAAAATTAGGGCAAGGCCAATTTGGTACCACCCATTTATGTACAGAAAAATCAACTACTACTCTTTATGCTTGCAAGACTATACCAAAGAAGAAGTTGATTTGTAAGGAGGATTATGAGGATGTTTGGAGGGAGATTCAGATAATGCACCATTTATCTGAGCACCCAAATGTTGTCAGGATAAAGGGTACTTATGAGGATACCCTATATGTGCACATAGTTATGGAGCTTTGTGCTGGTGGAGAGCTTTTTGATAGGATCGTTGAGAAGGGG…
Solyc05g056570.2.1	SlCDPK6	MDSSDLTKTKTSSLSTPSKHFWVLPYKTQSLESLYTLGKILGQGQFGTTYLCTEISTSNLYACKTIPKKKLICKEDYEDVWREIQIMHHLSEHPNVVRIKGTYENALYVHIVMELCAGGELFDRIVEKGQYSEKEAAKLIKTIVGVVEACHSLGVMHRDLKPENFLFLSSQEDAALKATDFGLSVFYKPGETFSDVVGSPYYVAPEVLCKHYGPESDVWSAGVILYILLSGVPPFWAETDMGIFRQILRGKLDLESEPWPGISDSAKDLIRKILDRNPKRRLTAHEVLCHPWIVDDSMTPDKPLDSAVLSRLKQFSAMNKLKKMALRVIAERLSEEEIGGLKELFKMLDTDNSGTITFEELKEGLRRVGSELMESEIKDLMDAADIDNSGTIDYGEFIA…	ATGGATTCCTCAGACCTTACCAAGACAAAAACATCATCTTTATCAACCCCATCTAAGCATTTCTGGGTTCTTCCTTACAAAACTCAAAGTCTTGAGAGTCTTTACACACTAGGCAAAATATTGGGTCAAGGTCAGTTTGGAACTACCTATCTTTGTACTGAAATATCAACTTCTAATCTTTATGCTTGCAAGACTATACCAAAGAAGAAGCTCATATGTAAGGAAGATTATGAGGATGTTTGGAGGGAGATTCAGATAATGCACCATCTATCTGAGCATCCAAATGTTGTTAGAATAAAGGGTACTTATGAAAATGCTTTATATGTACATATAGTTATGGAGCTTTGTGCTGGTGGGGAGCTTTTTGATAGGATTGTTGAAAAGGGGCAATATAGTGAA…
Solyc06g065380.2.1	SlCDPK7	MAQVVAKKRPPISSKPSPNVLPYQTPRLREHYTLGKKLGQGQFGTTYQCTEKATGLQYACKSIPKRKLLCREDYEDVWREIQIMHHLSEHPNVVRIKGTYEDNLFVHLVMELCKGGELFDRIVQKGHYSERQAAHLMKTIVKVVEACHSLGVMHRDLKPENFLFDSSDEDATLKATDFGLSIFYKPGQYVSDVVGSPYYVAPEVLHKFYGPEIDVWSAGVILYILLSGVPPFWAETDNGIFKQILKGKIDFESEPWPHISDSAKDLVKKMLDKDPKARITAHEVLCHPWLVDDAAAPDKPLGSAVLNRLKQFYDMNKLKKMALRVIAERLSEEEIGGLKQLFKMIDTDSSGTITYEELKDGLKRVGSDLGESDIKALMKAADFDNSGTIDYGEFIAATL…	ATGGCACAAGTTGTAGCAAAAAAGAGACCACCTATATCCTCAAAGCCATCTCCCAATGTTCTTCCTTACCAAACTCCAAGATTAAGGGAACATTACACACTTGGTAAGAAATTAGGGCAAGGGCAATTTGGTACAACATATCAATGTACTGAAAAGGCAACAGGGCTACAATATGCATGTAAATCAATTCCAAAAAGGAAACTTTTATGTAGGGAAGATTATGAGGATGTTTGGAGAGAAATTCAGATAATGCATCATTTGTCTGAACATCCAAATGTTGTTAGAATCAAAGGGACTTATGAAGACAATCTTTTTGTCCATCTTGTTATGGAATTGTGTAAAGGGGGTGAGCTTTTTGATAGGATTGTTCAAAAGGGACATTATAGTGAAAGACAAGCT…
Solyc10g074570.1.1	SlCDPK8	MGNTCRGSIGGKTFQGYNQPEDSSCSTNHNPSSGNSYSSSDNFSPTSNAQQNSNHKKEHSLSLVSPRKASMNRSGSNQAYYVMGHKTQNIRDLYTLGRKLGQGQFGTTYLCTEISTGAEYACKSISKRKLISKEDIDDVRREIQIMHHLAGHRNIVTIKGAYEDPLYVHIVMEICSGGELFDRIIQRGHYSERKAAELTKIIVGVVEACHSLGVMHRDLKPENFLLVNKDDDFSLKAIDFGLSIFFKPGQIFTDVVGSPYYVAPEVLLKHYGPEADVWTAGVILYILLSGVPPFWAETQQGIFDAVLKGHIDFDSDPWPLISESAKDLIRKMLCMQPSERLTAHEVLCHPWICENGVAPDRALDPAVLSRLKQFSAMNKLKKMALRVIAESLSEEEIAG…	ATGGGCAATACATGCCGTGGATCTATTGGAGGCAAAACTTTTCAGGGCTACAATCAGCCTGAAGATAGTTCCTGCTCCACCAATCATAACCCTTCTTCCGGCAATTCTTATTCTTCTTCTGACAATTTTTCTCCCACTAGCAACGCTCAACAGAATAGTAATCACAAGAAGGAGCATTCTTTGTCTCTTGTTAGTCCCAGAAAAGCTAGCATGAATCGTTCAGGGAGTAATCAGGCTTATTACGTAATGGGTCATAAGACCCAGAATATTCGCGATCTTTATACTTTGGGAAGGAAGTTAGGACAAGGGCAGTTCGGGACTACTTATTTATGTACAGAAATTTCTACCGGTGCTGAGTATGCCTGTAAATCAATCTCGAAAAGGAAGTTGATTTCGAAG…
Solyc10g076900.1.1	SlCDPK9	MGNTCSGPTLNKDSADSSKTDGKGSDSNNVQNTPPPHLQIPGDQDEKSKNSQNGDDIVVEDVKRNKSSNLKRVMSAGLQVDTVLGRKTGNLKDIYTLGRKLGQGQFGTTFLCVDKAQPKEFACKSIAKRKLTTEEDVEDVRREIQIMHHLAGHPSVVQIVGAYEDAVAVHVVMELCAGGELFDRIIKREESSLKTIDFGLSVFFRPGETFTDVVGSPYYVAPEVLRKRYGPECDIWSAGVIIYILLSGVPPFWDETEQGIFEQIVKGELDLVSEPWPAISESAKDLVRKMLVREPKKRLTAHEVLCHPWVRVGGVAPDKPLDSAVLSRLNQFSAMNKLKKIAIRVIAENLSGEEIAGLKQMFKMIDADNSGHITLEELKKGLEKVGSKLKDSEINSLMQ…	ATGGGGAATACATGCTCCGGACCTACTTTGAACAAAGATTCAGCAGATTCATCAAAGACAGATGGAAAAGGTTCTGATTCTAATAATGTCCAGAACACCCCTCCTCCACATCTTCAGATACCTGGAGATCAGGATGAAAAATCAAAAAATTCCCAAAACGGTGACGACATTGTCGTGGAAGATGTCAAAAGAAATAAGTCTAGTAATCTGAAGCGAGTAATGAGTGCAGGCCTCCAAGTTGATACTGTTTTAGGACGAAAAACCGGAAATTTGAAAGATATTTATACTTTAGGAAGGAAATTAGGACAAGGACAATTTGGGACAACCTTTTTGTGTGTAGACAAAGCTCAACCAAAAGAATTTGCATGTAAATCAATTGCTAAAAGGAAGTTGACGACT…
Solyc10g081640.1.1	SlCDPK10	MGNNCVGPKLANNGFLQSVTAAVWKPNQSENLPLPNAGEPNSENSVDSSKGAVDGSGIQGNPPPHLMINADTQMGNNDVVIANNVTVTDKPPVEGVKQNKPTHVRRTSSIGVQIESVLGRKTANLKEIYSLGRKLGQGQFGTTFLCLGKSCGKQYACKSIAKRRLTTEEDVEDVRREIQIMHHLAGQPSVVQIVGAYEDAVAVHVVMELCAGGELFDRILQRGHYSEKKAAELARVIVGVVEACHSLGVMHRDLKPENFLFADQEEDSTLKAIDFGLSVFFKPGEIFNDVVGSPYYVAPEVLRKHYGLECDIWSAGVIIYILLSGVPPFWDETEQGIFEQVLTGELDFASEPWPAISESAKDLVRKMLVRDPKMRLTAHEVLCHPWVRVGGVAPDKPLD…	ATGGGGAATAATTGTGTTGGACCCAAATTGGCTAACAATGGGTTCTTACAATCTGTTACTGCAGCTGTGTGGAAACCTAATCAGTCGGAGAATTTACCACTCCCGAATGCAGGGGAACCTAATTCAGAGAATTCGGTTGATTCATCGAAAGGCGCGGTGGATGGATCTGGTATTCAAGGTAATCCACCTCCACATCTTATGATAAATGCTGATACACAAATGGGTAATAATGATGTAGTGATTGCTAATAATGTCACTGTTACTGATAAGCCCCCTGTGGAAGGGGTGAAACAGAATAAGCCTACTCATGTTAGGAGAACGTCGAGTATTGGGGTTCAGATTGAATCTGTTTTGGGACGAAAAACGGCTAATTTGAAGGAGATTTATAGTTTAGGGAGG…
Solyc10g081740.1.1	SlCDPK11	MLSAGLQVESVLKTKTGLLKEHYDLGAKLGHGQFGTTFLCVEKATGEKYACKSIAKRKLLTPEDVEDVRREIQIMHHLSGNPNVISIKAAYEDGVAVHVVMELCSGGELFDRIVKQGHYTERQAAELARTIVGVVEACHALGVLHLDLKPENFLFVNEKEDSPLKIIDFGLSMFFKPGQIFSDIVGSPYYVAPEVLQKRYGQEADIWSAGVIIYILLTGVPPFWGESEQEIFDEVLRANIDFTSDPWPNISGDAKDLVKKMLVRDPKQRLTAHEVLCHPWVKIDGVAPDKPLDSAVLSRLTQFSAMNKLKKMALMVIAESLSEEEIAGLKEMFKMIDTDDSGHITLDELKVGLKQFGADLSETEIRDLMKAADVDNSGTIDYGEFIAAMLHVNKAEKED…	ATGCTTAGTGCAGGACTCCAGGTTGAGTCTGTGTTGAAAACAAAAACTGGTCTTCTAAAGGAGCATTATGATTTGGGAGCTAAACTTGGACATGGCCAATTTGGGACAACATTTCTTTGTGTTGAAAAAGCAACTGGGGAAAAGTATGCATGTAAGTCGATAGCAAAAAGGAAATTATTGACACCTGAAGATGTGGAAGATGTAAGGAGAGAAATTCAGATAATGCATCACTTATCTGGAAATCCTAATGTCATTTCAATAAAAGCGGCGTATGAGGATGGTGTTGCGGTTCATGTTGTGATGGAACTATGTTCAGGAGGCGAGCTCTTCGATAGGATTGTTAAGCAGGGACATTACACTGAGAGACAAGCGGCTGAGCTTGCAAGGACAATAGTTGGT…
Solyc11g006370.1.1	SlCDPK12	MGNTCVGPSISKNGIFQSVSAAMWRSRSPDDTASTVTNGESGRVETPTSAKETESPLPVQDKPPEPMTMPKLEEKEEEKPKKPKKPAEMKRVSSAGLRTDSVLQKKTGNLKEFFSIGKKLGQGQFGTTFLCTEKATGKRYACKSIAKRKLLTDDDVEDVRREVQIMHHLAGHPHVISIKGAYEDAVAVHLVMEYCAGGELFDRIIQRGHYTERKAAELTRTIVGVVEACHSLGVMHRDLKPENFLFVDQKEESLLKTIDFGLSIFFKPGDKFTDVVGSPYYVAPEVLRKRYGPEADVWSAGVIIYILLSGVPPFWAENEQGIFEQVLHGDLDFTTDPWPSISEDAKDLMRRMLIRDPRKRLTAHEVLCHPWVQVDGVAPDKPLDSAVLSRMKQFSAMNK…	ATGGGGAACACTTGTGTAGGACCAAGTATATCTAAAAATGGAATCTTTCAATCAGTTTCAGCAGCAATGTGGCGATCCCGGTCACCGGATGATACTGCTTCCACTGTCACTAATGGTGAAAGTGGTAGGGTTGAAACACCAACTTCTGCTAAAGAAACTGAATCACCTTTGCCAGTTCAAGATAAGCCACCAGAACCAATGACAATGCCTAAGTTAGAAGAGAAAGAGGAGGAAAAACCGAAAAAGCCCAAAAAGCCGGCTGAAATGAAGAGGGTGTCTAGTGCTGGACTTAGGACTGATTCTGTGTTACAGAAGAAAACTGGGAATTTAAAGGAGTTTTTTAGTATAGGAAAGAAATTAGGACAAGGGCAATTTGGAACTACATTTCTTTGTACTGAA…
Solyc11g018610.1.1	SlCDPK13	MEIPKSENSKPPTVSSSTKSCMNVLPYQTPRIGEHYTLGKKLGQGQFGTTYLCTENATGLEYACKTIPKRKLFCKEDYEDVWREIQIMHHLSEHPYVVRIKGTYEDNLFVHIVMEVCKGGELFDRIVQKGHFSEKKAAQLMKTIVKVVEACHSLGVMHRDLKPENFLFDSSDEDAKLKATDFGLSIFYKPGQYFSDVVGSPYYVAPEVLHKYYGPEIDVWSAGVILYILLCGVPPFWAETDNGIFKQILKGKIDFESEPWPQISDSAKDLVKKMLTRDPRARLTAHQVLCHPWIVDDNVAPDRPLGSAVLSRLKQFYDMNKLKKMALRVIAERLSEEEIGGLKQLFKMIDTDNSGTITYEELKHGLKRVGSDLTESEIKALMSAADFDNNGTIDYGEFI…	ATGGAGATCCCTAAATCTGAAAATAGCAAACCCCCAACAGTTTCATCATCAACAAAATCATGTATGAATGTTCTTCCATACCAAACCCCAAGAATAGGTGAGCATTATACTCTTGGGAAGAAACTAGGGCAAGGTCAATTTGGTACAACTTATTTATGCACAGAGAATGCAACAGGTCTTGAATATGCTTGTAAAACAATCCCAAAAAGGAAACTTTTTTGTAAAGAAGATTATGAGGATGTATGGAGAGAGATTCAGATAATGCATCATTTGTCTGAACACCCTTATGTTGTTAGGATCAAAGGGACTTATGAGGATAATCTTTTTGTACATATTGTTATGGAGGTTTGTAAAGGGGGTGAACTTTTTGATAGAATTGTTCAAAAGGGGCATTTTAGT…
Solyc01g008740.1.1	SlCDPK14	MGNCCSSGEEQQPNETTNNNNNNEINNPKNVENNSSTQHNNLDQSSTTPTPTKTSPSPSSKPSKQSPIGLVLGRPMEDVRSTYTIGKELGRGQFGVTHLCTQKQTNEQYACKTIAKRKLVSKEDIEDVRREVQIMHHLTGQENIVQLKGAYEDKHSVHLVMELCAGGELFDRIIAKGHYTERAAASLLRTIVQIVDTCHSMGVIHRDLKPENFLLLSKDENAPLKATDFGLSVFYKQGDVFKDIVGSAYYIAPEVLKRRYGPEVDIWSIGVMLYILLCGVPPFWAENENGIFNAILRGHIDFSSDPWPSISSGAKDLVRKMLTVDPRQRLTAMQVLNHSWIKEDGEAPDTPLDNAVLHRLKQFRAMNKFKKVALRVIAGCLSEEEIMGLKQMFKNMDTD…	ATGGGGAATTGTTGCTCTAGTGGAGAAGAACAACAACCAAATGAAACAACCAACAACAACAACAACAACGAAATCAACAACCCTAAAAATGTAGAAAACAATTCATCTACACAACATAACAATCTTGATCAAAGTTCAACAACACCAACACCAACAAAAACATCTCCAAGTCCATCATCAAAACCCTCAAAACAATCACCAATAGGACTAGTATTAGGTAGACCAATGGAAGATGTTAGATCAACATATACTATAGGTAAAGAGCTAGGTAGAGGACAATTTGGTGTAACACATTTATGTACACAAAAACAAACAAATGAACAATATGCATGCAAAACAATAGCAAAGAGAAAACTAGTTAGCAAAGAAGATATTGAAGATGTTAGAAGAGAAGTACAA…
Solyc02g032820.2.1	SlCDPK15	MGGCFSKNRYLEGDGKGTSNRPGRRRRGNTGVASYQHYKHPVYYHPRPTAQQRHAHQVTVKSSQPGTILGKPYENIRAHYTLGRELGRGQYGVIYFCTENSTRRNYACKSILKRKLVSRKDTEDIKREIQMMQHLSGQPNIVEFKGAYEDHYSVHLVMELCAGGELFDRIIARGYYSEKDAADIIRQIVNVVYICHFMGVMHRDLKPENFLLTSKDEHTMIKATDFGLSVFIEQGKVYRDIVGSAYYVAPEVLRRSYGKEADVWSAGVILYILLSGVPPFWDETEKGIFHAILQGEIDFHSDPWPSISNSAKDLVRKMLTQDAKSRITSAEVLEHPWLQSGEASDKPIDSAVLSRMKQFRAMNKLKKLALKVIAENLSEEEIKGLKAMFANMDTDNSGT…	ATGGGTGGTTGTTTCAGCAAAAATAGATATCTAGAGGGAGATGGTAAAGGTACTAGCAATAGGCCAGGAAGAAGAAGAAGAGGGAATACTGGTGTTGCATCCTATCAACATTACAAACATCCAGTTTATTATCATCCAAGACCAACAGCCCAACAAAGACATGCACACCAAGTTACTGTAAAAAGTAGTCAACCAGGTACCATTTTGGGTAAGCCCTATGAAAACATTAGAGCACATTACACACTTGGGAGAGAATTGGGTAGGGGTCAATATGGAGTTATTTATTTTTGTACTGAAAATTCTACTAGGAGGAATTATGCTTGCAAGTCTATATTGAAGAGGAAACTTGTGAGTAGGAAAGACACAGAGGATATTAAGAGGGAGATTCAAATGATGCAG…
Solyc03g031670.2.1	SlCDPK16	MGGCFSKKYTQQDANGHRAGRRVNQAYQKPPQPQPERPYQPQPQQERPYQPPPQPAYQPPPQPKPQPQPHPVPVTVQSGQPQDQMQGPHMNNILGKPFEEIRKLYTLGKELGRGQFGVTYYCTENSTGNPYACKSILKRKLVSKNDREDMKREIQIMQHLSGQPNIVEFKGAYEDRQSVHLVMELCAGGELFDRIIARGYYSEKDAAEIIRQIVNVVNICHFMGVMHRDLKPENFLLTSKDENAMLKATDFGLSVFIEEGKVYRDIVGSAYYVAPEVLRRSYGKEADVWSAGVILYILLSGVPPFWAETEKGIFNTILKGEIDFQSDPWPSISNSAKDLIRKMLTQEPRKRITSAQVLEHPWLRLGEASDKPIDSAVLSRMKQFRAMNKLKKLALKVIA…	ATGGGTGGTTGTTTTAGCAAGAAGTATACCCAACAAGATGCTAATGGGCATAGGGCAGGAAGAAGAGTTAATCAAGCATATCAAAAACCACCACAACCCCAGCCAGAAAGGCCATATCAGCCTCAGCCCCAGCAGGAAAGGCCATATCAGCCACCGCCACAGCCAGCATATCAGCCACCGCCACAGCCAAAGCCACAACCTCAGCCCCACCCTGTTCCTGTTACTGTGCAGTCTGGACAGCCCCAAGACCAAATGCAAGGACCCCATATGAATAACATATTGGGAAAGCCTTTTGAGGAAATTAGAAAGCTCTATACACTTGGGAAAGAATTGGGTAGGGGTCAGTTTGGAGTGACTTACTATTGTACTGAGAACTCAACTGGGAACCCTTATGCTTGC…
Solyc04g081910.2.1	SlCDPK17	MGLCFTKECCCPHYRDVPISSSPEYNPIPVSSQKYPQNSIPEPTPAPAPASTFMPNQIGPILGKPYVDIKTLYDLDKELGRGQFGITYLCSDKSSGLKYACKSISRRKLVTQKDIEDVRREVTILQYLSGQPNIVEFKGAYEDKNNLHLVMELCSGGELFDRITAKGNYSEKEAARIGRQIVNVVHVCHFMGVMHRDLKPENFLMVSKDDDSPLKATDFGLSVFIEEGKIYKDIVGSAYYVAPEVLKRKYGKEIDVWSAGVILYILLSGFPPFWAETEKGIFEEIVKGQLDFESSPWPSISTSAKDLVRKMLTMDPKKRITADEALQHPWLMKDGEASDKPIDSAVLSRLKQFRAMNKMKKLALKVIAENLSEDEIKGLKQMFNNMDTDGSGTITYEEL…	ATGGGTCTCTGTTTTACTAAAGAATGTTGTTGTCCACATTATAGAGATGTACCAATTTCATCATCCCCTGAATATAATCCAATTCCAGTATCATCTCAAAAATATCCACAAAATTCGATACCAGAACCAACACCAGCACCAGCACCAGCATCGACTTTTATGCCAAATCAAATTGGTCCAATATTAGGAAAACCATATGTAGACATAAAAACACTATATGATCTTGATAAAGAATTGGGAAGAGGTCAATTTGGGATAACCTATCTCTGTAGTGATAAATCAAGTGGATTGAAATACGCGTGTAAATCGATTTCAAGGAGGAAATTGGTAACACAAAAGGATATTGAAGATGTTAGAAGGGAAGTTACAATACTTCAATATTTAAGTGGACAACCAAAT…
Solyc07g064610.2.1	SlCDPK18	MGICASKGKPNNANNGHHGSGSGGVPIHRNEIQYTKSPGPEAQLHVRPPPSPKPAVRYDTILGKPYEDVKLHYTLGKELGRGQFGVTYLCTEIATGQQYACKSISKKKLVTKADKDDMRREIKIMQHLSGQPNIVEFKGAYEDKGSVYLVMELCGGGELFDRIIAKGHYSERAAATMCRAIVNVVHVCNFMGVLHRDLKPENFLLSDKSENAALKITDFGLSVFIQEGKSYKDIVGSAYYVAPEVLRRCYGKEIDIWSAGVMLYILLSGVPPFWAETEKGIFDAILKGTIDFESKPWPSVSSSAKDLVQKMLTKDPKKRITAAQVLEHPWLKEGGVASDKPLEGAVLSRMKQFRAMNKLKKLALKVIAENLSAEEIHGLKAMFHNIDTDNSGTITYEEL…	ATGGGTATTTGTGCTAGTAAAGGTAAACCTAATAATGCTAATAATGGGCACCATGGATCAGGATCAGGAGGAGTTCCAATTCATAGAAATGAGATTCAGTATACCAAATCTCCAGGGCCTGAAGCTCAATTACATGTGAGACCTCCACCAAGCCCAAAACCAGCTGTGAGGTATGATACTATTCTTGGTAAGCCATATGAAGATGTTAAGTTGCACTATACTCTTGGTAAAGAATTGGGTAGGGGTCAATTTGGTGTTACATATCTTTGTACTGAAATTGCAACTGGTCAACAATATGCTTGTAAATCGATATCGAAAAAGAAGCTTGTTACTAAGGCTGATAAGGATGATATGAGGAGGGAGATTAAGATTATGCAGCATTTGAGTGGACAACCTAAT…
Solyc08g008170.2.1	SlCDPK19	MGNCNSLSSDQATTTSGGGGGGGAPSTPSTTGIRIIPSSQPPPPRPLSGIGRVLGRPMEDVRSIYIFGGELGRGQFGVTYLVTNKKTRQQFACKSIATRKLINKDDVDDVRREVQIMHHLTGHRNIVELKGTFEDKHHVHLVMELCAGGELFDRIIAKGHYSERAAAGVCRQMVTVVHNCHSMGVMHRDLKPENFLFLSSDETSPLKATDFGLSVFFKPGDVFKDLVGSAYYVAPEVLRREYGPEADIWSAGVILYILLSGVPPFYGENDQSIFDAVLRGHLDFSSDPWPSVSSSAKDLVKKMLRSDPRERISAAEVLNHPWMREDGDASDKPLDIAVLSRMKQFRAMNKLKKVALKVIAENLSEEEIIGLKEMFKSIDTDDSGTITFEELKAGLTKMG…	ATGGGCAACTGTAACAGCTTATCTTCCGACCAAGCCACCACCACTTCCGGCGGCGGCGGAGGCGGCGGCGCTCCTTCAACGCCGTCAACCACCGGTATCAGAATCATCCCTTCCTCACAACCACCGCCTCCACGACCACTCTCCGGCATCGGCCGTGTTCTCGGCCGGCCAATGGAGGATGTCCGGTCCATCTACATTTTCGGCGGCGAACTCGGCCGGGGTCAATTCGGAGTCACCTACTTAGTTACTAACAAAAAAACGCGCCAGCAGTTCGCGTGCAAGTCAATCGCTACACGGAAACTCATCAACAAGGACGATGTCGACGACGTCCGCCGTGAAGTTCAGATCATGCATCACCTTACCGGTCACCGGAATATCGTTGAGCTTAAAGGAACTTTC…
Solyc11g064900.1.1	SlCDPK20	MGNCCSRGQPNNDDDHHIMSKEKSNDNDQSKSCNNNNNTTPPKSPDPSSKPSKKSPIGPVLGRPMEDVKKTYSIGKELGRGQFGVTHLCTHKQNGEQFACKTIAKRKLVNKEDIEDVKREVQIMHHLTGQQNIVELKGAYEDKHSVHLVMELCAGGELFDRIITKGHYTERAAATLLRTIVQIVHTCHSMGVIHRDLKPENFLLLNKDEDSPLKATDFGLSVFYKQGDVFKDIVGSAYYIAPEVLKRRYGPEVDIWSVGVMLYILLSGVPPFWAETEHGIFNAILRGHIDFSSDPWPSISHGAKDIVRKMLTSDPKQRLTAIQVLNHPWIKEDGDAPDTPLDNAVLSRLKQFRAMNNFKKVALRVIAGCLSEEEIMGLKQMFKSMDADNSGAITLEELK…	ATGGGGAACTGTTGTTCAAGGGGCCAACCTAATAATGATGATGATCATCATATTATGAGTAAAGAAAAATCCAATGATAATGATCAATCAAAAAGTTGTAATAATAATAATAATACTACACCACCAAAATCTCCTGACCCTTCTTCAAAACCATCTAAAAAATCCCCTATAGGTCCAGTATTAGGAAGACCAATGGAAGATGTTAAAAAGACATATTCAATAGGTAAAGAATTAGGAAGGGGTCAATTTGGTGTAACACATTTATGTACACATAAACAAAATGGTGAACAATTTGCATGCAAAACAATAGCAAAAAGGAAATTGGTTAATAAAGAAGATATTGAAGATGTTAAAAGGGAAGTACAAATAATGCATCATTTAACAGGTCAACAAAATATT…
Solyc12g099790.1.1	SlCDPK21	MGGCCSKAETDPAQNNEEIGQSYSKQGESNAGNNDMQGSTTPSKAPPHASPNHSSKPSKAAPIGPVLGRPMEDIKATYTLGKELGRGQFGVTHLCTHKQTGEQFACKTIAKRKLVNKEDIEDVRREVQIMHHLTEQPNIVELKGAYEDKHSVHLVMELCAGGELFDRIIAKGHYTERAAASLLRTIVQIVHTCHSMGVIHRDLKPENFLLLSKDEDAPLKATDFGLSVFYKQGDVFKDIVGSAYYIAPEVLKRRYGPEVDIWSIGVMLYILLCGVPPFWAESENGIFNAILRGHVDFSSDPWPSISSGAKDLVRKMLNSDPSQRLTALQVLNHSWIKEDGEAPDTPLDNAVLNKLKNFSAMNKFKKVALRVIAGCLSEEEIMGLKQMFRGIDTDNSGTI…	ATGGGGGGTTGTTGCTCAAAGGCAGAGACTGATCCTGCACAAAATAATGAAGAAATTGGACAATCATATTCAAAACAAGGAGAATCAAATGCAGGAAACAATGACATGCAAGGTTCCACTACACCATCAAAGGCTCCACCACATGCATCACCAAACCATTCTTCAAAGCCATCTAAGGCAGCCCCAATAGGGCCAGTATTAGGCAGGCCAATGGAGGATATAAAGGCAACATACACCCTAGGTAAAGAACTAGGAAGAGGTCAATTTGGTGTAACACATTTGTGCACACACAAACAAACAGGGGAGCAATTTGCATGCAAAACAATTGCCAAGAGGAAATTAGTGAATAAAGAGGATATTGAGGATGTAAGGAGGGAAGTGCAAATTATGCACCATTTG…
Solyc01g008440.2.1	SlCDPK22	MGNCCVKPGKSAEKKNKKNNSKPNPFSIDYGGTKHASGSGNKLVVLKEPTGQNIHDKYDLGHELGRGEFGVTYLCTDLEGGEKYACKSISKKKLRTAVDIDDVRREVEIMKHLPVHPNIVTLKDTYEDDNAVHIVMELCEGGELFDRIVARGHYTERAAAGILKTVVEVVQMCHRQGVMHRDLKPENFLFGNKKETAPLKAIDFGLSVFFKPGERFNEIVGSPYYMAPEVLKRNYGPEVDVWSAGVILYILLCGVPPFWAETEQGVAQAIIRSVIDFKRDPWPKVSDNAKDLVKKMLDPDPTRRLTAHQVLEHPWLHNIKKAPNVSLGETVKARLKQFSVMNKLKKKALTVIAEFLSAEEVAGMKEAFEMMDTGKKGKINLNELKDGLQKLGHQIPDAD…	ATGGGTAATTGCTGTGTGAAACCGGGTAAATCTGCCGAAAAAAAGAATAAAAAGAACAACAGCAAACCTAACCCTTTTTCAATTGATTATGGGGGGACTAAACATGCCTCTGGGAGTGGAAACAAGCTAGTTGTATTAAAAGAACCAACAGGGCAAAATATACATGATAAGTATGATTTGGGGCATGAGCTCGGAAGAGGAGAATTTGGGGTTACTTATCTATGTACTGACTTGGAAGGAGGAGAAAAATATGCTTGCAAATCGATATCTAAAAAGAAGCTAAGGACTGCAGTGGATATTGATGATGTTAGGAGAGAGGTTGAGATCATGAAACATTTGCCTGTGCATCCGAATATTGTGACCTTGAAGGATACTTATGAGGATGATAATGCAGTGCAC…
Solyc03g113390.2.1	SlCDPK23	MGNCNACIRPEEASKTDPQTKPKKPRERRPNPYSGSPAPIRVLKDFIPKTRISDKYILGRELGRGEFGVTYLCTDRETREALACKSISKKKLRTAVDIEDVRREVAIMSSLPDHPNIVKLRATYEDNEAVHLVMELCEGGELFDRIVARGHYSERAAAGVARTVAEVVRMCHANGVMHRDLKPENFLFANKKEHSALKAIDFGLSVFFKPGERFSEIVGSPYYMAPEVLKRNYGPEVDIWSAGVILYILLCGVPPFWAETEQGVALSILRGVIDFKREPWPQVSEKAKSLVRQMLEPDPKKRLTAQQVLDHPWIQNAKKASNVPLGDIVRTRLKQFSIMNRFKKKALRVIAEHLKLEEIEVIREMFALMDSDGDGKITYDELKTGLRKVGSQLAEAEMK…	ATGGGTAACTGTAACGCTTGCATAAGACCAGAAGAAGCTTCAAAAACCGATCCTCAAACTAAACCAAAGAAGCCCAGAGAACGTAGACCCAATCCGTATTCGGGGTCACCCGCACCGATCCGAGTACTCAAAGATTTTATCCCTAAAACCCGCATATCTGACAAATACATCTTAGGACGAGAACTGGGTCGGGGCGAATTCGGAGTGACGTACCTTTGCACCGACCGGGAGACCCGAGAAGCCCTTGCGTGCAAATCTATTTCAAAGAAGAAGCTCCGAACAGCTGTTGATATCGAAGATGTGAGAAGAGAAGTTGCTATTATGTCAAGCCTTCCGGATCACCCAAATATTGTGAAGTTGAGAGCTACTTATGAAGATAATGAAGCAGTTCATCTTGTT…
Solyc06g073350.2.1	SlCDPK24	MGTCMSVQNASFLKRTRMRPTPIDQETCSKSASRTSVPKSQKFLRPINVVNDPSGDDIYQRYEFGKELGRGEFGITYQCVDKTSGENVACKTIAKSKLRTEIDVEDVRREVVIMRHLPKHPNIVSYKEVYEDKDAVYLVMELCEGGELFDRIVARGHYTERAAALVTKTILEVVQVCHKHGVIHRDLKPENFLYANVNENAQLKAIDFGLSIFFEPGQRFGEIVGSPYYMAPEVLRRNYGPEVDVWSAGVILYILLCGVPPFWAETEEGIAHAIVKGTIDFNRDPWPRVSDEAKDLVKGMLDANPYNRFTVEEVLDHHWIQNADKVSNVCLGEGVRTKIKQFTLMNKFKKKVLRVVADNLPLDQVHGIKQMFYMMDTDKNGNLSFQELKDGLHMMGQTV…	ATGGGAACATGCATGTCTGTACAAAATGCAAGTTTCTTGAAAAGGACTAGGATGAGACCTACTCCTATTGATCAAGAAACATGTTCCAAGAGCGCAAGTAGGACATCCGTGCCTAAATCCCAAAAATTTTTGAGACCAATAAATGTCGTGAACGATCCATCTGGCGATGATATATATCAGAGGTATGAGTTTGGGAAGGAGTTAGGAAGAGGGGAATTTGGTATAACATACCAATGTGTAGACAAGACAAGTGGGGAAAATGTGGCATGTAAGACAATAGCAAAGAGCAAATTGAGAACAGAGATAGATGTTGAAGATGTGAGGAGGGAGGTTGTTATTATGAGGCATTTGCCTAAACACCCTAATATTGTTAGCTACAAAGAAGTTTATGAAGATAAA…
Solyc09g005550.2.1	SlCDPK25	MGNCCRSPAAVAREDVKSSNYSGNDHGRKDKYSAGNKQKQITVLTDVKKENVEERYLVDRELGRGEFGITYLCIDRSSRELLACKSISKRKLRTAVDVEDVRREVAIMKHLPQNSSIVSFKEACEDENAVHLVMELCEGGELFDRIVARGHYTERAAAAVTRTIVEVVQLCHKHGVIHRDLKPENFLFANKKENSPLKAIDFGLSIFFKPGEKFSEIVGSPYYMAPEVLKRNYGPEIDIWSAGVILYILLCGVPPFWAESEQGVAQAILRGAIDFKREPWPSISEGAKNLVRQMLEADPKLRLSAKQVLEHPWLQNAKKAPNVPLGDVVKSRLKQFSMMNRFKRKALRVIADFLSNEEVGDLKEMFNKIDTNNDGIVSVEELKAGLKLNSQLAESEVQM…	ATGGGGAACTGTTGCAGATCTCCGGCAGCGGTTGCTAGAGAAGATGTGAAGTCCTCTAACTACTCCGGAAATGATCACGGAAGGAAAGACAAGTACAGTGCTGGAAACAAGCAGAAACAGATCACTGTGTTAACTGATGTTAAAAAGGAGAATGTTGAGGAGAGGTATTTGGTAGATAGAGAGTTAGGAAGGGGAGAATTCGGGATAACTTACCTTTGTATAGATCGTAGCAGTAGGGAACTTTTGGCTTGTAAGTCGATTTCGAAACGGAAGTTACGAACAGCAGTGGATGTGGAGGATGTAAGGAGAGAAGTGGCAATTATGAAGCATTTGCCACAGAATTCAAGTATTGTGAGTTTTAAGGAAGCGTGTGAGGATGAAAATGCGGTTCATTTGGTG…
Solyc10g079130.1.1	SlCDPK26	MGNCCAVPKTSETEEKKRGKNKPNPFSVDYGHHGNGHKSYVLDNPTGTDIEATYELGRELGRGEFGVTYLSTDKVSGEVYACKSISKKKLRTRVDIEDVRREVEIMKHLPKHPNIVTLKDTYEDDNAVHIVMELCEGGELFDRIVARGHYTERAAAAVTRTIVEVIQMCHKHGVMHRDLKPENFLFENKKETAPLKAIDFGLSVFFKPGERFNEIVGSPYYMAPEVLKRDYGPEVDVWSAGVILYILLCGVPPFWAETEQGVAQAIIRSVVNFKRDPWPKVSDNAKDLVKKMLNPDPSQRLTAQEVLDHPWIQNAKKAPNVSLGETVKARLKQFSMMNKLKKRALRVIAEHLTVDEVAGIKEGFQLMDISNKGKIDVNELRVGLQKLGHQIPESDVQIL…	ATGGGTAATTGTTGTGCAGTACCAAAAACTTCAGAAACAGAGGAGAAGAAAAGGGGGAAGAATAAGCCAAATCCATTTTCTGTTGATTATGGTCATCATGGGAATGGACACAAGTCCTATGTGTTGGATAATCCAACTGGTACTGATATTGAGGCAACGTATGAGTTAGGGCGTGAGCTTGGTCGAGGTGAATTTGGGGTTACATATTTGTCTACTGACAAAGTAAGTGGAGAAGTGTATGCTTGTAAATCAATATCGAAGAAGAAACTTAGGACTCGAGTGGATATCGAGGATGTAAGGAGAGAAGTTGAGATCATGAAGCATTTGCCTAAGCATCCTAATATTGTAACCTTAAAGGATACTTATGAGGATGATAATGCAGTGCATATAGTTATGGAG…
Solyc11g065660.1.1	SlCDPK27	MGNCCGTPGNSSENKKKKNKPNPFALDYGATQASGGDGNKLVVLKDPTGHNIQEKYDLGCELGRGEFGVTYLCTDVDTGDKYACKSISKKKLRTAVDIDDVRREVEIMKHLPKHPNIVTLKDTYEDDNAVHIVMELCEGGELFDRIVARGHYTERAAAVIMKTIVEVVQMCHMHGVMHRDLKPENFLFGNKKETAPLKAIDFGLSVFFKPGERFNEIVGSPYYMAPEVLKRNYGPEVDVWSAGVILYILLCGVPPFWAETEQGVAQAIIRSVVDFKRDPWPKVSDNAKDLVKKMLDPDPTRRLTAQQVLEHTWLQNIKKAPNVSLGETVKARLKQFSVMNKLKKRALTIMAEFLSAEEVAGMKDAFDMMDTGKKGKINLGELKNGLQKLGHQIPDVDLQ…	ATGGGGAATTGCTGTGGGACACCTGGTAATTCTTCTGAGAATAAGAAGAAGAAGAACAAACCAAACCCTTTTGCTCTTGATTATGGTGCAACTCAAGCATCTGGAGGTGATGGAAACAAGCTTGTTGTGTTGAAAGATCCAACAGGACACAATATTCAAGAAAAATATGATCTTGGTTGTGAGCTAGGAAGAGGAGAATTTGGGGTTACATATTTATGTACTGATGTTGATACAGGGGACAAATATGCTTGCAAATCGATATCAAAGAAGAAACTTAGGACTGCTGTAGATATAGATGATGTTAGGAGAGAAGTTGAGATCATGAAGCATTTGCCTAAACATCCTAATATTGTGACCTTGAAGGACACTTATGAGGATGATAATGCAGTGCATATTGTG…
Solyc02g083850.2.1	SlCDPK28	MGNICFSSSKVSGSNSNTPSTTTTNTAAVNGHRNRRSSANPVSATTNTSRKQEGSHYNRQKGKDNGGVKQQTRNSQKNVKHNTRKQSGIIPCGKRTDFGYDKDFDNKFTIGKLLGHGQFGYTYVATDKSNGNRVAVKRIEKKKMVVPIAVEDVKREVKILKALAGHENVVDFYNAFEDDNYVYIVMELCEGGELLDRILAKKDSRYTEKDAAIVVGQMLKVAAQCHLHGLVHRDMKPENFLFKSSKEDSSLKATDFGLSDFIRPGKKFQDIVGSAYYVAPEVLKRKSGPESDVWSIGVITFILLCGRRPFWDKTEDGIFKEVLRNKPDFRRKPWPTISNSAKDFVKKLLVKDPRARLTAAQALSHPWVREGGDASEIPLDISVLSNMRQFVKYSRLKQF…	ATGGGCAACATATGTTTTTCTAGCTCAAAAGTTAGTGGTTCTAACAGCAACACCCCTTCCACCACCACCACAAATACCGCCGCCGTGAATGGCCACCGTAATCGGCGGAGCTCAGCGAACCCGGTTTCTGCAACAACAAATACATCAAGAAAACAAGAGGGGTCTCATTACAATCGACAGAAAGGTAAGGATAACGGTGGGGTTAAGCAACAAACGAGAAATTCTCAGAAAAATGTTAAGCATAATACGAGGAAGCAAAGTGGGATTATTCCTTGTGGGAAAAGAACGGATTTTGGGTATGATAAAGATTTTGATAACAAGTTTACAATCGGAAAGTTGTTGGGTCATGGACAATTTGGATACACATATGTTGCAACAGACAAGTCTAATGGAAATCGT…
Solyc03g033540.2.1	SlCDPK29	MGSCFSSSKVSGSNSNTPSTNNTTTNTNTAVNAHQNRRETSKAPSTTVVNPRNQEGCRDKGNINQKNQQKQPRNSQQNVKPSSRRQGGVIPCGKRTDFGYHKDFEKRYTIGKLLGHGQFGYTYVATDKSSGDRVAVKRIEKNKMVLPIAVEDVKREVKILKALGGHENVVQFYNSFEDDNYVYIVMELCEGGELLDRILSKKDSRYTEKDAAIVVRQMLKVAAECHLHGLVHRDMKPENFLFKSTKEDSPLKATDFGLSDFIRPGKKFQDIVGSAYYVAPEVLKRRSGPESDVWSIGVITYILLCGRRPFWDKTEDGIFKEVLRNKPDFRRKPWSNISNSAKDFVKKILVKDPRARLTAAQALSHPWVREGGDASEIPLDISVLSNMRQFVKYSRLKQF…	ATGGGTAGTTGTTTTTCAAGCTCCAAAGTTAGTGGCTCAAACAGCAATACCCCTTCAACCAACAATACCACAACAAACACAAACACAGCGGTAAATGCTCATCAAAACCGCAGGGAAACCTCAAAAGCACCTTCAACAACGGTTGTTAATCCAAGAAATCAAGAAGGGTGTAGAGATAAAGGTAATATTAACCAGAAAAATCAACAAAAACAACCTAGGAATTCACAGCAGAATGTTAAACCAAGTTCAAGAAGACAAGGTGGGGTTATTCCTTGTGGGAAAAGAACAGATTTTGGGTATCATAAAGATTTTGAAAAGAGGTATACAATTGGGAAATTGTTGGGTCATGGTCAATTTGGTTATACATATGTTGCTACAGATAAATCTTCTGGAGATCGT…

## Sheet: St
Sequences of 26 StCPKs
ID	Name	Amino acid Sequence	Nucleotide Sequence
PGSC0003DMT400071663	StCPK1	ATGGGTGTTTGTTTGAGCAAAAGTAAACCAGCAGAGTCGAAGTCTGATGGGCATTATAGATCAGGTGGGAGTGATGGGGGCCCAGAAACTCAATTACCCTTGAGGCCTCAAGCAAGTCCTAAACCAGTTTTCAAGCAAGAAACCATTTTGGGTAAGGCATTTGAGGATGTTAAGGCACACTATACACTAGGTAAAGAATTGGGTAGAGGTCAATTTGGGGTTACATTTCTTTGTACTGAAATAGCAACTGGTCATCAATATGCTTGTAAGTCAATATCAAAGAAGAAACTTGTTACTAAATCTGATAAAGCTGATATGAGAAGAGAGATTCAGATTATGCAGCATTTAAGTGGACAACCAAATATTGTTGCATTTAAAGGTGCTTATGAGGATATGAAT…	TTAGAAGAGCTTGCCTGGTTGTTTAGCTCCACTTCTCATCATTGTACAAAATTCCTCATAGTTGATTCTTCCATCCTGTAAATATGACAGAATCAATACGTGTTAAGAAAAGTTTGATCGTTTTGGAATATGATTTAAGAGTAACCAAACTCACATTATCAGCATCTACTTCAGATATTATCTCCCTTATACTAGCTGGATCGCCTATTCCATGCTCTTCCATAGATGTTTCGAGTTCATCTCTTGTGATGAACCTGCATTATACAGAAGAAAACTCAACTGGTTTAACAATTCCACACATTTGATCATCCACCGCTGCATTTACAAAAGGACTTACCCGCTACCATCTTTATCGAAATACTGAAATGCTTTGTATAGATTTTCATCTCTTTCAAGTCT…
PGSC0003DMT400057484	StCPK2	ATTTTCTTGAAATTTGAAGAAAAAAATTCAATCTTTTTGCATTTTGGTTTAGTAAAAATCTAATCTTGCTGAATACCCATCTGTGTTCTTGGTTTGATTCTTGATTTTTACACCCTTTTTAGTTTAATCAAGTTTAGTTTAAGTTCTATCAGCTATATTTTGCTAGATCTGCTTTAATGGGTATTTGTGTTAGTAAAGGTAAACCCAATAATGCTAATAATGGGCACCATGGATCAGGATCAGGAGGAGTTCCAACTCATAGAAATGAAATTCAGTATACAAAATCTCCAGGGCCTGAAGCTCAATTGCATGTGAGACCTCCACCAAGCCCAAAACCAGCTGTAAGGTATGATACAATTCTTGGTAAGCCATATGAAGATGTTAAGTTGCACTATACTC…	CTTCACTAAAATGAATCTCAATGAATGACATAACTCATTAAACATAAAATGTGGTGAAATCTTCGACGATTGAAATATTTCATTTGCTAGGAGTGGCCTAATTCAAAGCCTTTTCTAGTCCCAAACTGATGCAGTTTACACAAGGGAGGAAAAAATCGCGCAGAAGACAAACAGGAACACTCATAAAAGGCTGTTTTGAACGGAGAAAATCACAAATGTACATGTTTTTTTACTGGAAAACGTTTAAACATCTCTAATGGAAGCAACGACAGAGCTCATCGTGCACATTTTCAAGAATAGCTCTTCTACAACTTGCCCACAAAGAGACTCGTGCAACTAGAAGACCTTGCCTGGTTGCTTGGCTCCACTTCTCATCATTGTACAGAATTCCTCGTAATT…
JF308510.1	StCPK3	ATGGGTGGTTGTTTTAGCAAGAAGTATACCCAACAAGATGCTAATGGGTATAGGGCAGGAAGAGGAACTGTTAATCAAGCATATCAAAAATCACCACAACCCCAGCCAGAAAGGCCATATCAGCCACAACCCCAGCCAGAAAGACCATATCAGCCACCGCCACAGCCAGCATATCAGCCACCACCACCTCCAAGGCCACAACCTCAGCCCCAGCAGCAGGCCCACCCTGTTCCTGTTACTGTGCAGCCTGGACAGCCCCAAGACCAAATGCAAGGACCCCATTTGAATAACATATTGGGAAAGCCTTTTGAGGATATTCGAAAGCTTTATACCCTTGGGAAAGAATTGGGTAGGGGTCAGTTTGGAGTGACTTACTATTGTACCGAAAATTCAACTGGG…	AGCTTTATTTTTGCTAGTGAGGAAAAAGCCTAGAAAAATAAGAAGGGCAGACAAAAGTGAAAAGCTGGCAAAGAAAGTGTGTAGCATTTTCATGGAGTTTTTTCCCATGAAGTCAATGGACAGTGTTCAACTCTTTGGCATTCTCTGATCTGTGGAATATCTTTTAGGTTGTTGTTTTTCTGTAACTTGTCGAGGAATTGAAGTGCCCAAAGTTCAATCTTGTTGAATAAACTGTAAAAATGGGTGGTTGTTTTAGCAAGAAGTATACCCAACAAGATGCTAATGGGTATAGGGCAGGAAGAGGAACTGTTAATCAAGCATATCAAAAATCACCACAACCCCAGCCAGAAAGGCCATATCAGCCACAACCCCAGCCAGAAAGACCATATCAGCCACCGC…
PGSC0003DMT400043321	StCPK4	ATGGGCAATACATGCCGTGGATCTATTGGAGGCAAAACTTTTCAGGGCTACACTCAGCCTGAAGATAGTTCCTGCTCCACCAATCATAACCCTTCTTCCGGCAATTCTTATTCTTCTTCTGACAATTTTTCTCCCACCAGTAACGCTCAACAGAATAGCAATCACAAGAAGGAGCATTCTTTGTCTCTTGTTAGTCCCAGAAAAGCTAGAATGAATCGTTCCGGGAGTAATCAGGCTTATTATGTAATGGGTCATATGACCCCGAATATTCGCGATCTTTATACTTTGGGAAGGAAATTAGGACAAGGGCAGTTTGGGACTACTTATTTATGCACAGAGAATTCTACCGGTGCTGAGTATGCCTGTAAATCAATCTCGAAGAGGAAGTTGATTTCGAAG…	AGTTGAACCTCCATTTATTCTCTTTCTTCTCTTTCCTTTCTTCTTCCTCCTCCTCATCTAGAGGAAAAATTGCTCTCTTCCTCCTTTTTTCTTTCAGATCTATCCTTCTTGTTCGTTAAATCTCCATTTCATCTTTATCCTCTGTAAGTTCTTGTTTTTATTTCCATGTATTTGATCCAATATTCATCAAGCAAAGTTCCATATTGATCTGTTTCCAATACGTTCTATCTTCTTCATTTCAGCTTCTTTACAAATTCTGTGAATTACCCAGTATTTTTTTTGTTGTTTTTTTCAGTTTGTTGAAGAAAAAAAGTTGTGAATGACGAAGGTGTTATTGATTCTGACATTGCCGAGCTGAGGGGTTGTTGTGATTTTGTGTTTGTTTGATGGGCAATACAT…
AB279738.1	StCPK5	ATGGGCAACGCATGCCGTGGATCTTTCGGAGGCAAAACTTTTCAGGGCTACCCTCAGCCTCAAGATCATTCAGAATCCAATTCCAATCCCAAACATAATTCCGATTCCCCCAAACCAAAAAAGGAACAACAACCCCTCGTCACCATGAATCGTACAAGCACTAACCAGTCCTATTACGTCCTCGGTCATAAGACCCCTAACATTCGCGATCTATACACCCTCGGCCGCAAACTAGGACAAGGTCAGTTTGGCACCACTTATTTATGCACCGAATTGTCTTCCGGTATCGACTACGCCTGTAAATCTATTGCCAAGAGAAAACTCATCTCTAAGGAGGATGTAGAAGATGTCAGGAGGGAAATTCAGATAATGCACCATTTGGCTGGTCACAAAAACATC…	ATCTTCTTCTTCCCATCGAATTCATGTCTTCGTCGCTAGTCTAGTTTAGATCTATCTATCAATATCAATATTCTTCAAGAAAACAACTACTAGTATTGGATGAGGAAAGCGTTGTTATCGAAGCTGAGCTGAGTGCTGGGGATTTTGATTGTTTGATGGGCAACGCATGCCGTGGATCTTTCGGAGGCAAAACTTTTCAGGGCTACCCTCAGCCTCAAGATCATTCAGAATCCAATTCCAATCCCAAACATAATTCCGATTCCCCCAAACCAAAAAAGGAACAACAACCCCTCGTCACCATGAATCGTACAAGCACTAACCAGTCCTATTACGTCCTCGGTCATAAGACCCCTAACATTCGCGATCTATACACCCTCGGCCGCAAACTAGGACAAGGTC…
PGSC0003DMT400065419	StCPK6	CTTTTATCCATGGTTGCATAGTTATTTTGCTGATTACATGAATTGTGTTCTTACTTAGATAAGATTTTGGGTTCATCTTGTTTCTTGATTTGCTATACTTGAAGTTGAACAAGTTCTTGATTTTAGTACTTTTTTTACTAGTGTTGTGTTTGATAGAAGAGGGTTTGACTTTTTCTTGATCATTTGATTGAAATAATCAAGATCTTGTTGATTTTGAGTGGGCATTATAGAGCTATGTTTGTAATTGTAAGATATTAAACTATTGGGGAACTGAAAGATTGAATTTTGGAATTAGTATCAAATGGGGAACACTTGTGTTGGACCTAGTATTTCTAGAAATAGGTTCTTGCAGTCTGTTTCAGCTGCAATGTGGCCGTCTCGGGTGCCGGATGACACTGC…	TCGCGATCTAAAATAAGCAACTTAGAGAGAAGAATCGAGTTGTAGCTCATCGATACATATTATACTTCAACATTCTATAGGTGCAAAGTTGAAACGTCGCGTAATTATGTGACACAAGTTTCTTGCTATGCAACATATTGACAGTATCAATAAACACTAGTATTGCAGAAGCAAATGTTGAGAAAATTTTGTAAAACTGGGAAAAATGTTACTGATGTGCATTGAAAAAGCAAGGTTGTTGCTTTGGCAAGCACTAGTTTCTACTATACAACAAAACTAAAGGAGGGGGATGAAAGGCAAAGGCTCTCTAAAGTTTTAGAGCGTCTCTAAATCCGGTGCTGAAACTGTGTTCTAGACCTTGCTTGCCACCACCACTCGCTGGATGTCCCTTTTGCATCA…
PGSC0003DMT400002592	StCPK7	CAAAATGCATGTAAAATATACTAATTTGTCAAATATTTAGAGACCAATTCTCACTTTCTTGAAGTTTTGGTAGTTGTCACTTTGTTCTTCTAATCAAGATCTCAACTTTTTCCCCTTTTTTGTTCTTCTTTGACCTTCCCATGTCTTAGCAGTAGTTTCCCTTCTTGGGTTTATTAGTTTTTTCATTGTTTGCTAGTAATTTGTAATCACTTGCTATGTTTATGTTTGTTTCTGATTATTTGACTCTGTTCTATTAGCAAAGCCTATATACTTGTGATATTGTTTTTGTTGAATCTTGATTTGGTGGTGTTGAACAATTCTTGGATTTGAATGCTTGTTGACTTGTTTTTGGTAGTTGATTGTTTGATTGAAGTATCAAGATCTTATTTTTATTTGTGA…	GTAAAATAAGCTTTCAATTAACAGCATGATTAAAACCTGCAGTATAATATTGTTACATCCATGTTATACAATTACTCAACAGGATAACTGAAAACTAAAGGGAAAAATTGTGCAAATTTTGGAATGAACTGAAAACTGCACTGGAAAACAGCAATGCTGTTTAGCAAGACTAGTTTAAATACTATACACTCTTAAAAACACAAATATTCCAGAAGGAAATGAAGAAACTAATAGACAAACAGTATCTCGCGTACCAAACGAGCCCTAAGAAACAAAAAAATCACTCTTCAAAGACCTATAGTTTTAGTGCTTCTCTGAATCCAATGCTGAAACTTTGCTCTAGACCTTTCTTGCCACCACCAAGCACTGGATTTCCCTTTTGCATCATAGCAACAAACT…
PGSC0003DMT400072554	StCPK8	GCAGCTGGTTTTGGAATTACAGCTGTTATCTGGAGCGGAATGGTTTACATTTACTACTTCAGATGTTTCGAATTTTCAACCCAGTTTGAGGGGTTAAATTGGGTTTGATATTTGAGTACAAATGTGTATAGTAGTAACAGATATTGGTGGAGAGGAGCGTAGTAATAAATGGGAAATAATTGTGTTCATTCTAAGTTTACAAAGGGTGGGTTCTTCAACTTATTCTTTTGGCGATCTCGATCACCGGATATGATTACTAATAAGAAAAAACCAAAGGGTATAGAACATTCTACAGACAAACAACCTGAACGTGAGAACTCCATTCAGAATAAACCCCCAGAAATGGTGATGATAGACAGGGAAAAGCCCGATCAGGAACACAAGAAAGACACTCAGGTA…	GCAGCTGGTTTTGGAATTACAGCTGTTATCTGGAGCGGAATGGTTTACATTTACTACTTCAGATGTTTCGAATTTTCAACCCAGTTTGAGGGGTTAAATTGGGTTTGATATTTGAGTACAAATGTGTATAGTAGTAACAGATATTGGTGGAGAGGAGCGTAGTAATAAATGGGAAATAATTGTGTTCATTCTAAGTTTACAAAGGGTGGGTTCTTCAACTTATTCTTTTGGCGATCTCGATCACCGGATATGATTACTAATAAGAAAAAACCAAAGGGTATAGAACATTCTACAGACAAACAACCTGAACGTGAGAACTCCATTCAGAATAAACCCCCAGAAATGGTGATGATAGACAGGGAAAAGCCCGATCAGGAACACAAGAAAGACACTCAGGTA…
PGSC0003DMT400014939	StCPK9	TTGAGTCTTCAGACCATAGGCCATAAATATCTCTGTGTTTGACTGATCAGTCTTCACAAACTCCAAAAAAGAAAAATGGGCAACTGTAACAGCTTATCTTCCGACCACCCCCCCCCCCCCGCCGCCGCCGCCGGCGGTGGCGGCGGCGCCACTTCAGCGCCGTCGACCACCGGTATCAGAATCATCCCTTCCTCACAAACACCACCTCCACGACCATTCTCCGGCATCGGCCGTGTTCTCGGCCGGCCAATGGAGGATGTCCGGTCCATCTACATTTTCGGCGGCGAACTCGGCCGCGGTCAATTCGGAGTCACCTACTTAGTTACTAACAAAAAAACGCGCCAGCAGTTCGCGTGCAAGTCAATCGCTACACGAAAACTCATCAACAAGGACGATGTC…	TTGAGTCTTCAGACCATAGGCCATAAATATCTCTGTGTTTGACTGATCAGTCTTCACAAACTCCAAAAAAGAAAAATGGGCAACTGTAACAGCTTATCTTCCGACCACCCCCCCCCCCCCGCCGCCGCCGCCGGCGGTGGCGGCGGCGCCACTTCAGCGCCGTCGACCACCGGTATCAGAATCATCCCTTCCTCACAAACACCACCTCCACGACCATTCTCCGGCATCGGCCGTGTTCTCGGCCGGCCAATGGAGGATGTCCGGTCCATCTACATTTTCGGCGGCGAACTCGGCCGCGGTCAATTCGGAGTCACCTACTTAGTTACTAACAAAAAAACGCGCCAGCAGTTCGCGTGCAAGTCAATCGCTACACGAAAACTCATCAACAAGGACGATGTC…
PGSC0003DMT400024436	StCPK10	TATTTGTTCATCATCTTCATAATAATTTATTTTGCCCTTTTAGCTTAGTCCCCCTAATACAAATGGGGAACTGTTGTTCAAGGGGCCAACCTAATGATGATGATCATATTATGAGTAAAGAAAAATCCAATGATGATCAATCAAAAAGTTGTAATAATTCAATTACACCAACAAAATCTCCTGACCCTTCTTCAAAACTATCTAAAAAATCCCCTATAGGTCTAGTATTAGGAAGACCAATGGAAGATGTTAGAAAAACATATTCCATAGGTAAAGAATTAGGAAGGGGTCAATTTGGTGTTACACATTTATGTACACACAAACAAAATGGTGAACAATTTGCATGTAAAACAATAGCAAAAAGGAAATTGGTTAATAAAGAAGATATTGAAGATGTTA…	TATTTGTTCATCATCTTCATAATAATTTATTTTGCCCTTTTAGCTTAGTCCCCCTAATACAAATGGGGAACTGTTGTTCAAGGGGCCAACCTAATGATGATGATCATATTATGAGTAAAGAAAAATCCAATGATGATCAATCAAAAAGTTGTAATAATTCAATTACACCAACAAAATCTCCTGACCCTTCTTCAAAACTATCTAAAAAATCCCCTATAGGTCTAGTATTAGGAAGACCAATGGAAGATGTTAGAAAAACATATTCCATAGGTAAAGAATTAGGAAGGGGTCAATTTGGTGTTACACATTTATGTACACACAAACAAAATGGTGAACAATTTGCATGTAAAACAATAGCAAAAAGGAAATTGGTTAATAAAGAAGATATTGAAGATGTTA…
PGSC0003DMT400072292	StCPK11	ATGGGGAATAATTGTGTTGGACCCAAATTGGCTAACAATGGGTTCTTACAATCTGTTACTGCAGCTGTGTGGAAACCTAATCAGTCGGAGAATTTACCACTCCCAAATGAAGGGGAACCTAATTCAGAGAATTCGGTTGATTCATCGAAAGGCGCGGTGGATAGATCTTGTATTCAAGGTAATCCACCTCCACATCTTATGATAAATGTTGATACTAAAATGGGTGTTAAAGAGAATAATGATGTAGTGATTGCTAATGATGTTACTGTTACTGATAAGCCCCCTGTGGAAGGGGTGAAACAGAACAAACCTACTCATGTTAGGAGAACGTCGAGTATTGGGGTTCAGATTGAATCTGTTTTAGGACGAAAAACGGGTAATTTGAAGGAGATTTATAGT…	CTAAACTTGTAATGGATGGCGGAGCGTAGATGGAAAGCAGTTACATGGATACGGTGCTTTACCCGTAGACGCTTCTCCAGCTCTCGCAAGAATTGTATCAAAGTCTCCCTCGGGATGGACTTCCCGAGTGACCGTACCGAGGAGTTCTATCGTACTCCGTGCAGCTATGGTTGTTGATCCTGCAAAGTAAATGCAATCCAAGTTTCTGTTTCATGTACTAAGGTGGATGATAATACACAAGTAGTATATGTTTTATCACTAGCATCAAGTTTACCAAGCTTTAAGGCCTAGTGAATGCCAATTTTTACAACACACTTTTGCTTCCTTTGTCACCAAAGCCAGTGTCTTGCATCATCGCTACAAATTCACTGTAATCGATGCGTCCATCCTGAAAAAGAA…
PGSC0003DMT400025581	StCPK12	GAGCAACAAAATATCCAAAAGTGACACGGCAAAGCCAAAGCAAAGCACCTCTAAAAGATAAACAGTCTGTTGTAAAAATCACAAAAATCTCCATCAAAACATTCTCAATATGAATTAAAATACTTTACTTAACACCCTTTAAATATCCATCAAAATCCACAAATCTCTCTCTCAAACCAAAAAAAAAAATACAAAAAAAATCTCCTTTTCTCAAAAAAAAAATCACCAATGGGTCTCTGTTTTACTAAAGAATGTTGTTGTCCACATTATAGAGATGTACCAATTTCATCATCCCCTGAATATCATCCAATTCCAGTAGTATCTCAAAAATATCCACAAGAATCGTCACCACCACCAGAACAAACACCAACACCAGCACCAGCACCAGTACCAGTACCA…	GAGCAACAAAATATCCAAAAGTGACACGGCAAAGCCAAAGCAAAGCACCTCTAAAAGATAAACAGTCTGTTGTAAAAATCACAAAAATCTCCATCAAAACATTCTCAATATGAATTAAAATACTTTACTTAACACCCTTTAAATATCCATCAAAATCCACAAATCTCTCTCTCAAACCAAAAAAAAAAATACAAAAAAAATCTCCTTTTCTCAAAAAAAAAATCACCAATGGGTCTCTGTTTTACTAAAGAATGTTGTTGTCCACATTATAGAGATGTACCAATTTCATCATCCCCTGAATATCATCCAATTCCAGTAGTATCTCAAAAATATCCACAAGAATCGTCACCACCACCAGAACAAACACCAACACCAGCACCAGCACCAGTACCAGTACCA…
PGSC0003DMT400011824	StCPK13	CCCCTACAAATAAGCACAGTCAAACTTGATTCCTTCCACAAGTTTTCAACAACATTTTAAAAGAATTATCAAAAAAAATAAAATAGTTATATTAATTTAGTCCTATAATCTCTCTGAATCATTGCTCTAAGCAAATGAGTTCCTCATTTCATCATAGAATTCTCAGCTTTTCTGTTTTTTGTGTGTTTTGTGTTTTGTTGAAACTCTCTCTACACCAATAATGAAACTCTTAATTCTCTAACAAATTCTTTTTTTTCTTTTTTGTTGTTTTTTTGACTCCCTTCAAACCCCCCATTATTATTTTTTCCTTTCTTGCTTTCCCTCTGGGACACACCCCATTTTCCCTTCATTCACTTTCTAATCTTCCCTTTCCTTTCTCCAACAAAAAACATAAAAACA…	TATATTATACATTATGTTATATTATATATAGATAGATACATTGAAGACCCCATTGTTTCCAACACAAAAACAACCATTAAAAGTAACCATTAACCAAAAAAGACCCTCAAATCACAGTCTATCCATCAAATTCTACAATCTTATTTTTGTTTTCATTGCATTTTTCATCTTCTTTTTTTTCTTTTAATATTTTTAACATATTAGTTAATATACAAGAGCATCTATAACTTTGAAACTCTCTTGAAATTTGGTCTCTCTCCCTTCAATAAAGACACAAATAACTTTACTTCTTTTTTTTTGTTTTTGCCAAATTCTTCTGATAGCAATAACAACAACAATTATTCGACGAAAACGTCCCTTCGTTTCTTTGCATTTGTTGCTACTTCTGGATTTCCTTTC…
PGSC0003DMT400018575	StCPK14	CACTCACACACCCCCAAAACCAAAAAAAAAGAAAAAAAAACACTTCTTTCCCAATTTAATTTTATATTCATTGGTTTGTGGGGGGGAATTTTTTGTTTCTACATTGTTATTGTTCATCAATATGGTTGAGATTTTAATTTTCTGAGCAATATATATCTTATGTTTTGATGGGGAATACATGCTCCGGACCCACTTTGAACAAAGATTCAGCAGATTCATCAAAGACAGATGGAAAAGGCTCTGATTCTAATAATGTCCAGAACACCCCTCCTCCACATCTTCAGATACCTGGAGATCAGGATGAAAAATCAACAAATTCCCAAAATGGTGACGACATTGTTGTGGAAGATGTCAAAAGAAATAATTCTAGTAATCTTAAGCGAGTAATGAGTGCAGGCC…	CACTCACACACCCCCAAAACCAAAAAAAAAGAAAAAAAAACACTTCTTTCCCAATTTAATTTTATATTCATTGGTTTGTGGGGGGGAATTTTTTGTTTCTACATTGTTATTGTTCATCAATATGGTTGAGATTTTAATTTTCTGAGCAATATATATCTTATGTTTTGATGGGGAATACATGCTCCGGACCCACTTTGAACAAAGATTCAGCAGATTCATCAAAGACAGATGGAAAAGGCTCTGATTCTAATAATGTCCAGAACACCCCTCCTCCACATCTTCAGATACCTGGAGATCAGGATGAAAAATCAACAAATTCCCAAAATGGTGACGACATTGTTGTGGAAGATGTCAAAAGAAATAATTCTAGTAATCTTAAGCGAGTAATGAGTGCAGGCC…
PGSC0003DMT400054991	StCPK15	TAGGTTCTTGAAAGTTTTATTTTATTGAAAGAGAATTTTTTTTTTTTGAATTTAGGGTTCTTGAATTTAGTATTTAACTTTTTGGGGGCAAAAGATTATAGGTTTCTTGAAAGGGTTTCTTGGGAATTAAAGAGAAAATGTAAGGATTTGATTGAAAGAACAAGAACAAGAATCGGGGTCTGGAGAGGGTAGAGTGTATGCTGAGTCGTAGACGTTACACTACTCGAGGAGGTAGAAAGGATTATATTGAATGGGGAATACATGTATAGGACCCAAATTGGGTAACAATGGGTTCTTGCAATCAGTAACAGCAGTTGTTTGGAAAACAAGACAACAAGAACATTTACCTCTTGCAAATAAAGGGGACTCAAATTCCCACAAAACCCAAGAGCATTCATC…	GTTCAACTGACACGATGAAGACGAGTTGAGAAGTCTAGATGTGCATACTCAAAGTCGAAATGTTTTATAAATCTAAATAATTGAAGTTATGAAAATTAATTTCCAAATTGTTCTTACAAAGAAGTGAAAAAAAAGAGGAGAAATATACAAATAAAAAGATACAAAATGGGAATGCTTATAAGCAAGAAAAACTAGCCTTCCCCTCTCCAATTGCCTGACTAATTTTTACATGTATGTATGATATATACAGTGAAAAATTCTCATGTTCATGTACTTATGGGGATTATGAACACGAATACGTCGCGATGTACGCGCGTAGTATGATTTTATCGAGGCTTTCCGGGCTTTTAACGTCTCTAAAATACCATCACTTACCTCCTTCTGCTCCCCATTTCGCCA…
PGSC0003DMT400054983	StCPK16	TTATCACTTTCTTGATTTGTTGAGTAGGTCATAGTTTTGAACAAGGCATGGTTTACTTCTTCAAATACTTTAAGGTCACCTCCTTTTGAGAGATGAGTTTGGTTTTTGATGTGTGAATAGCAATTAATTTGTTGATATAGATGGGGAATAATTGTGTTCATGCAAAGATATCAAAGGATGGATTCTTTAGCTCGTCTTGGTGGTCGCGATCACCTGAAATGATCACGTATGAGAAAAAGGAAAGTAGTTTTCAAGAAGGTCTTAATAATGTTGTTCAGAGTAATCCGCCTGAATTGGCGAAGATAGAGAGTAGGAAATCGGATGTAAAAGGGACTGATCAGGTTATGATTATAGTGACAGATGAGAAGAAAGATGCATGGATGATGAAACAGGAAGAAA…	CAGCATCAAATGTTATGTTTAAACCTACTACACTTCTATACATCTTGAAAACATGTATCGACAAACAGAGGCGGATTCAGGATTTGACCTTTATGAGTTCAGGATACTAGGACGACAAAGACCTTCAGTGCTAGTAATCGGGTTCTGAATTTAACTTTTGTACATATTCAATGAGTTTCTTAACGCATGTATAGGATCTTGATCAAACCTATGTTACACCCTATATCCTCCCTTGTCAACAAGCCACCATCGGCTCCCTATATCCAATGTTGAAATTATTTGGCAGGCGTTTCTTACCCAAATCTGCATTACCTTTGTGCATCATGGCCACAAACTCGTTATAATCTATCCGTCCATCCTGAAAGATTAAAAGGGCATAAGTATCAATGTACACTCAGT…
PGSC0003DMT400060262	StCPK17	ATCTGAGTCACCAAAGCATATTTCTGACCAAAGTGTCAGAAGTGCACACAGAAAGGGAGAGGGAATCTAGAGAGGTAAAATCTTGCCAAAGAGAAAAAAAAAGGTCTTGATAATTAGTAAAGTTTTCATTTTTAAGCTCTGAGAATCAAGATTCAGTTCAGAGGACCACATCTATGGATTCCTCAGACTCTGCCAAGACAAAAACATCATCTTTATCAACCCCATCTAAGCATTTTTGGGTTCTTCCTTATAAAACTCAAAGTCTTGAGAGTCTTTACACTCTAGGCAAAATATTGGGTCAAGGTCAGTTTGGAACTACCTATCTTTGTACTGAAATATCTACTTCTAATCTTTATGCTTGCAAGACTATACCAAAGAAGAAGCTCATCTGTAAGGAAG…	ATGAAAACACGCACAGCATTGATTTTGAAATTTAAGATCTGATCAGGGAAAAAACAAACAAGCAAGTTGGTATCATAGCATGGACTTCATCAATGGTCAGTTAAACATTTTTCTGTATGGAGCGAGTCAATATTCTCTAATTTTCAAGAAGAAGATACAATGCAATATCCTCATTCAATCATTCAATAAAGCAAGGGAAGGGATCAAGTTCAACACCTAAGCCTTGTAGCAGCAAATGTCATATAATTGGGCCTTCATGGCAAAAAGAAATTAGAACCATCGCGTTTGTTGGTCATACGTTTTCTTCACTCTGTACGAGTCCAAGTGCTTCTCCTAAATTCAAAGTGTTTCTTATGGTCCTCCTTCCAACACCTCCGCCTGTGCCTTTCCTCATCATTG…
PGSC0003DMT400002331	StCPK18	CTCCCTTCATTTTCCCCAAACGCAAGTCCAAGTCAACTTGAGACACCATATTCCCCGCCAGATAACCATGAAACAAAAATCAACAAACACAAATTCATAAATTTTCCTCAAAATCAATAAACAACATCTCTATTTTTCTCAAAAACAAGAAACAAAAAATCAAAGATTAGACAATAGAAGAATACATTATCAAGAAAAAAAAGGAATCTTGATTTCAAGAATAGCAAAAATGGAGATCCCTAAATCTGAAAATAGCAAACCCCCAACAGTTTCATCATCAACAAAATCATGTATGAATGTTCTTCCTTATCAAACCCCAAGAATAGGTGAGCACTATACTCTTGGGAAGAAACTAGGGCAAGGTCAATTTGGTACAACTTATTTATGCACAGAGAATGC…	CTCCCTTCATTTTCCCCAAACGCAAGTCCAAGTCAACTTGAGACACCATATTCCCCGCCAGATAACCATGAAACAAAAATCAACAAACACAAATTCATAAATTTTCCTCAAAATCAATAAACAACATCTCTATTTTTCTCAAAAACAAGAAACAAAAAATCAAAGATTAGACAATAGAAGAATACATTATCAAGAAAAAAAAGGAATCTTGATTTCAAGAATAGCAAAAATGGAGATCCCTAAATCTGAAAATAGCAAACCCCCAACAGTTTCATCATCAACAAAATCATGTATGAATGTTCTTCCTTATCAAACCCCAAGAATAGGTGAGCACTATACTCTTGGGAAGAAACTAGGGCAAGGTCAATTTGGTACAACTTATTTATGCACAGAGAATGC…
PGSC0003DMT400067082	StCPK19	GGAAAACAAAAAAAAAAACATAAACTGAAAATTTTCCTTAGTTTCTCCAAAATCAAGAAAGCACACACAAAAAAAAATTGTTGTAAGAAAACATGGCACAAGTTGTAGCAAAAAAGAGACCTCCTATATCCTCAAAGCCATCTCCCAATGTTCTCCCTTACCAAACTCCAAGATTAAGGGAACATTACACTCTTGGTAAGAAATTAGGGCAAGGGCAATTTGGTACAACATATCAATGTACTGAAAAGGTAACAGGGCTACAATATGCATGTAAATCAATTCCAAAAAGGAAACTTTTATGTAGGGAAGATTATGAGGATGTTTGGAGAGAAATTCAGATAATGCATCATTTGTCTGAACATCCTAATGTTGTCAGAATCAAAGGGACTTATGAAGACA…	GGAAAACAAAAAAAAAAACATAAACTGAAAATTTTCCTTAGTTTCTCCAAAATCAAGAAAGCACACACAAAAAAAAATTGTTGTAAGAAAACATGGCACAAGTTGTAGCAAAAAAGAGACCTCCTATATCCTCAAAGCCATCTCCCAATGTTCTCCCTTACCAAACTCCAAGATTAAGGGAACATTACACTCTTGGTAAGAAATTAGGGCAAGGGCAATTTGGTACAACATATCAATGTACTGAAAAGGTAACAGGGCTACAATATGCATGTAAATCAATTCCAAAAAGGAAACTTTTATGTAGGGAAGATTATGAGGATGTTTGGAGAGAAATTCAGATAATGCATCATTTGTCTGAACATCCTAATGTTGTCAGAATCAAAGGGACTTATGAAGACA…
PGSC0003DMT400069175	StCPK20	CTCCCTCTTCCTTCTTCCTTCTCTTTCTCTCTAATTTGTTTTTTCCTTCACTTCATTAATTTTCCTATGATCATTTGTTCCCTTTGGGATGTTCAACCTAAATTCCAACAAACAAACAAAAAAAAACATATAATCTAAAATTTAACATCCCAAAAAAATGGGAACATGCATGTCTGTACAAAATGCAAGTTTCTTAAAAAGGACTAGAATGAGGCCTACACCTATTGATCAAGAAACATGTTCCAAGAGCACAAGCAGGACATCCGTGCCTAAATCCCAAAAATTTTCGAGACCAATAAATGTCGTGACGGATCCATCAGGCGATGATATTTATCAGAGGTATGAGTTTGGGAAGGAGTTAGGAAGAGGGGAGTTTGGTATAACATACCAATGTGTAGA…	CTCCCTCTTCCTTCTTCCTTCTCTTTCTCTCTAATTTGTTTTTTCCTTCACTTCATTAATTTTCCTATGATCATTTGTTCCCTTTGGGATGTTCAACCTAAATTCCAACAAACAAACAAAAAAAAACATATAATCTAAAATTTAACATCCCAAAAAAATGGGAACATGCATGTCTGTACAAAATGCAAGTTTCTTAAAAAGGACTAGAATGAGGCCTACACCTATTGATCAAGAAACATGTTCCAAGAGCACAAGCAGGACATCCGTGCCTAAATCCCAAAAATTTTCGAGACCAATAAATGTCGTGACGGATCCATCAGGCGATGATATTTATCAGAGGTACGTATTGTTACATAGTTTGTAATATATATGAAGTTTATTCCATTTATTATTGAAAGG…
PGSC0003DMT400034291	StCPK21	GTTTATTCAAAAAACTACTACTTCCCAACTGACCCCGCGTTTTCTTTTCTCTCTCTCACGAAATCCAGAAAATAGCAAAAGTCTTGGCCGTGCCATGTCCTCTACCTCCACCACCGCAACAACCACCTCCGGCAACCACTATTAGCGGCGGAGCAACCCATTTCACTTCGCCATGGGTAACTGTAACGCTTGCATAAGACCAGAAGAAGCTTCAAAAACCGATCCTCAAACAAAACCAAAGAAGCCCCGAGAACGTAGACCCAATCCGTATTCCGGGTCACCCGCACCGATCCGAGTACTCAAAGACTTCATCCCTAAAACCCGCATATCTGACAAATACATCTTAGGACGAGAACTGGGTCGGGGCGAATTTGGAGTGACTTACCTTTGCACCGACAG…	CTCAAAGGATATTTTTTGTTCATTTCGAGGAAATACATCTGCAGTAAGAGTCATAAATACAAAGCTTCACTTAAAACAATTGTAAGTTTGCAACACCATATACAAAAGTGAGACAAATATGTAGTAAAACTTCTATAAACAAACCTACAAAAGCCTTAAAACAAAGCAATTAATCTACATGTCATCCACTCAAGTTCAAATCCTTCTTCATTTCCCCCTATATCCAAAAAAAATCTCAGCAGTACAACCCAATCATACCTACATATTACTCCCAGTCGCATTCTCAAAGATCTGGTTTTCTGAATATCGATATTTTTCAAGAATTGGAATATCGATGATCAGATTTTGCTATGGAACCCATTAAAACAACCAAAGGAAATCATTAGAATAGTAAAATAA…
PGSC0003DMT400021055	StCPK22	GTGCATAGTAGGGAAGTTTCCATGAACCCAATTTTGACCTTTGCTTCTCTTCTCTTCTCTTGTTTATATAAATTGGGTTTCTTCACGCGTTAAATTTCTGTTCAGATCTTGTTTTTTCATCTATAAACACTTCAATTTCCATTTCTTTAGCTTACCCTTTTGTAAAAATCTCAGGGTTTATTGTTCTTTTTAGCTCGAAAGCTTCAAAATTGAATTGGGTTTTGTGAGATCTGAGATTTTTGTTAGGTGGTATTGGAGTTTTCAAGGATTTAAGGGAACCCACTTGCTTGTTTTCTTGATTTCTGGGTAAATCATTTATAAAAATTGGATCTTGGTTGAAGTTTGACTAGTGAAAGTTGAGATTTTTGTGTGTTGATTTGGTAGGGAAAGCTAAGATTT…	TTTGAATCTGAAATGTTTGTATCATTAAATAACTGGTATCCATAACTGAACAGTTGAAGCATACGATGCCAACCTATATACAACCACAATAATCACCTTTTCTATCCTTCACCATATTTCCTCGGATCGTCCAAACGAAAAACAAAAAGAAAATAACACAACATGATTACAACTCAAAGAACACATGAATGTTCTAGTCCCCAAGTTAATTGATCCACCCCCAGAAGAGAAATTACAGAGACGAAATAAAAAAATGGCAGATTGAAAGGTGAACAGGAAAGAAGGGACGAATTTAGAAAGCCAAAAGCTTTACTTAACTAGCTTTGTAAGGATCCATCCTTCATCAGTTTCAAACTGAGACTATTATATCGTTCACGTGAATACTGTCTTGACGCCTTC…
PGSC0003DMT400027809	StCPK23	CAAAGACAAGAAAGGGGAATTGCAGGAGAGAAAACTTTTCTCTTTCTCTCTGCAAAAAAAAAAAGCTTTAATTCTCTCCTGTCAATGGCGGATTTTGTTTCACATATTCATAAAACCTTCCTATCATTTTCCCTTTATTTCTTCTTCTCTAATTTTTAGCCTTTTTTTCTCATTTTTTTAACCCCTTTTTTGGCCTATAATTTCAAGGAAAAAATCAACAATTTTCAGGAGTTGATCTTATAAAGTATCATGGGTAATTGCTGTGTGAAACCGGGTAAATCTGCTGAAAAAAAGAACAAAAAGAACAACAGCAAACCCAACCCTTTTTCAATTGATTATGGGGGTACTAAACATGCCTCTGGGAGTGGAAACAAGCTAGTTGTATTAAAAGAGCCAACA…	CAAAGACAAGAAAGGGGAATTGCAGGAGAGAAAACTTTTCTCTTTCTCTCTGCAAAAAAAAAAAGCTTTAATTCTCTCCTGTCAATGGCGGATTTTGTTTCACATATTCATAAAACCTTCCTATCATTTTCCCTTTATTTCTTCTTCTCTAATTTTTAGCCTTTTTTTCTCATTTTTTTAACCCCTTTTTTGGCCTATAATTTCAAGGAAAAAATCAACAATTTTCAGGTGAGGTTCTTTTTTTACTTTCTGCTGGATTTTATTGTTATTTGAGGTTCATAATTGTGTGGGGTTGCTTTATATTTACCCTTTAAATTTTGTTTATTTTTAAAAAAAAATTCCAAAATTGTTGGAGATCTTTTGTCTGAATCTGTGCTTATTATTTTCTTGAAATCATTG…
PGSC0003DMT400083474	StCPK24	GGAAAATAAGATGGGGGTTTCCAAGAGAGAAAAGTCTCTGTAGAAAAGAGCTTTGACTCTCTCTTCCAATGGTGAATTTAGTTTTCACACTTTCATGAACAACTTTCTTCTCATATTCAAATTCTTCTCGTAATTCCACAACTACCCTCCAATTCTTATCTCCAACAACAACAACAAAAAAGTATTTGATATTTTGAAATTGTTATGGGAAATTGCTGTGGGACACCTGGTAATTCTTCTGAAAATAAGAAGAAGAACAAACCAAACCCTTTTGCTCTTGATTATGGTGCAACTCAAGCATCTGGAGGTGATGGAAACAAGCTTGTTGTGTTGAAAGATCCAACAAGACACAATATTCAAGAAAAATATGATCTTGGTTGTGAGCTAGGAAGAGGAGAA…	TAAACATAAAATTCTCGGGGTTGATAACAGGAAGGGCAAAATGGTAAATTCAAGAAGCTTTCCCAAAATGACCGACCGGATCAATACATTACTGACATCTAAGTTTCAATCTTAGGAGAGTTACAATGATTTGTATGAGCCTTAAAAAAATTTATAATAAGAATGAGCTTATAACCAATACATGTAATTACATTTTACAACAAGGTAAAAGACCTCAGAAATTCTTTGTTAGATGCCTAGGATGTAACAGGTTGCCGACCTCACACCTCAATCCTATAGAGCTCAAAGGGGAGGAAGCCAAAAAAATTGAAGTGCACAGCAAAGAGAAGAGTTTCTTTTTTCCTCTTTTGACATTTCTTTTTCTTCTGCATTTGATCATCTACCTTCCTCCTTTCCGAC…
PGSC0003DMT400058126	StCPK25	TACCTTCCATCTTCCTTCTTTCAAAAAAAAGTCTCTTTGACCACCACCATCATCAACACACCCCCCACCCCTCTCTTTCTTCTCTTCTTCCTCCTATCTACTTCAAACTTTCCTCTTAAATCTCCATTATTGTTTTCACATTCTCACCCAAATAGGGGGCTTCTCTTTTCTTTTGATTATATGTACAAATACAAATTCTAATGATCTAAAAAAGATTGCATTTTTACTTCATTTGACAAAATGGGTAGTTGTTTTTCAAGCTCCAAAGTTAGTGGCTCAAATAGCAATACCCCTTCAACCAACAATACCGCCACAAACACAAACACAACGGTAAATGTTCATCCAAACCGCAGGGAAACCTCAAAAGCACCTTCAACAACGGTTGTTAATTCAAGAAAT…	CCACAACTCTAGTTTTTGTATCCTCTCATAATAAATAACGTCTCAATCCCAAACTAGTTCATACAACAACATACCAGTATTGTCCCACAAGTGAAATCTGAAAAGGTTAAGATGTACGCAAACCTTATCCCTACATCTTTGTGGAGTAGAGAAAGATTGTTTTCGATAGACTATTTCGATGTAATTGGCAAAGTACTTAAAGATGGTACAGAAATGGTCAACAGTTTCTGAACATGTGCCTTATATCATACAGAACAAACCTTTTTGATACAGCCAATTTACATTGATGGCATATTTATAGTGATGACATAATATTAGAATTTGGAAGGGAGTACTTTACCTGGACTCACAAAAGTGACAGAATATACACTAAAACTACCAGATTACAAGACATTGCAA…
PGSC0003DMT400009177	StCPK26	CTCCTATTTCCTATAATCTTTCCTCTTTTATTTAATTTGCCCCTTTTCTTTCCTCCCTATATTATCCATAATCTTGATTCTTGATTATTTGGTTTTTTTTCTTTTTCTTTCAAACATCTGAAAATTTTAAACTTTGAGGATTTTAATCATATATCAAAATGGGCAATATATGTTTTTCTAGCTCAAAAGTTAGTGGTTCTAACAGCAACACCCCTTCCACCACCAATACCGCCACCGTGAATGGCCACCGTAATCGGCGGAGCTCAGCGAAACCGGTTTCTGCAACAACAAATACATCAAGAAAACAAGAGGGGTCTCATTACAATCGACAGAAAGGTAAGGATAACGGTGGGGTTAAGCAACAAACGAAAAATGTTAAGCATAATACGAGGAGGCAAA…	CTCCTATTTCCTATAATCTTTCCTCTTTTATTTAATTTGCCCCTTTTCTTTCCTCCCTATATTATCCATAATCTTGATTCTTGATTATTTGGTTTTTTTTCTTTTTCTTTCAAACATCTGAAAATTTTAAACTTTGAGGATTTTAATCATATATCAAAATGGGCAATATATGTTTTTCTAGCTCAAAAGTTAGTGGTTCTAACAGCAACACCCCTTCCACCACCAATACCGCCACCGTGAATGGCCACCGTAATCGGCGGAGCTCAGCGAAACCGGTTTCTGCAACAACAAATACATCAAGAAAACAAGAGGGGTCTCATTACAATCGACAGAAAGGTAAGGATAACGGTGGGGTTAAGCAACAAACGAAAAATGTTAAGCATAATACGAGGAGGCAAA…

## Sheet: Gm
Sequences of 39 GmCPKs
ID	Name	Amino acid Sequence	Nucleotide Sequence
Glyma01g37100	GmCPK1	MGLCFSSTKVSGSSSNNNNNNNASSNRNRKCSAAPAAAAPPEPVTPQKKQPSQAQRRRVPEESRKNPRAKDKAGARRQGTRVPCGKRTDFGYEKDFENRFSLGKLLGHGQFGYTYVGIDKKNGDRVAVKRLEKSKMVLPIAVEDVKREVKILKELTGHENVVQFFNAFEDDSYVYIVMELCEGGELLDRILAKKDSRYTEKDAAVVVRQMLKVAAECHLHGLVHRDMKPENFLFKSTKEDSPLKATDFGLSDFIKPGKRFQDIVGSAYYVAPEVLKRKSGPESDVWSIGVITYILLCGRRPFWDKTEDGIFKEVLRNKPDFRRKPWPTISNAAKDFMKKLLVKDPRARYTAAQALSHPWVREGGEALEIPIDISVLNNMRQFVKYSRLKQFALRALAST…	ATGGGCCTCTGTTTCTCCTCCACCAAGGTCAGCGGCTCCAGCAGCAACAACAACAACAACAACAACGCCTCATCCAACCGTAACCGCAAATGTTCGGCCGCGCCGGCGGCTGCAGCGCCGCCGGAGCCGGTGACGCCGCAGAAGAAACAACCGTCGCAGGCTCAACGGCGGCGAGTGCCAGAGGAGTCGCGGAAGAACCCACGCGCCAAAGACAAAGCGGGTGCGCGTCGGCAAGGGACACGTGTTCCGTGCGGAAAGCGAACGGATTTCGGGTACGAGAAAGACTTCGAGAATAGATTCTCGCTCGGGAAATTGTTGGGACATGGACAATTCGGTTACACCTACGTTGGAATTGACAAAAAAAATGGGGACCGTGTCGCGGTTAAGAGACTAGAGAAG…
Glyma01g43241	GmCPK2	MRQKPNVRLSHQSHMVSRFSPDRVNTKKQQRSNDTVSMGNCNSEASSQTQPHSDHHPQPRSNSNGITVLPPNSKPSVGRVLGRPMEDVRSTYTFGRELGRGQFGVTYLVTHKHTKQQFACKSIATPKLVHRDDLEDVRREVQIMHHLTGHRNIVELKGAYEDRHSVNLIMELCGGGELFDRIIAKGHYSERAAADLCRQIVTVVHDCHTMGVMHRDLKPENFLFLSKDENSPLKATDFGLSVFFKPGDVFKDLVGSAYYVAPEVLRRSYGPEADIWSAGVILFILLSGVPPFWSKKEQGIFDAILRGHIDFTSDPWPSISSSAKDLVKKMLRADPKQRLSAVEVLDHPWMREDGASDKPLDVAVLSRMKQFRAMNKLKKVALKVIAENLSEEEIIGLKE…	ATGCGTCAAAAACCGAACGTTCGATTGAGTCATCAAAGTCATATGGTTTCACGTTTCAGTCCTGATCGAGTAAACACCAAGAAGCAGCAGCGCAGTAACGACACCGTTTCGATGGGGAACTGTAACAGCGAAGCCTCTTCCCAAACTCAGCCACATTCCGATCACCATCCCCAACCACGCTCCAACTCCAACGGCATCACCGTCCTTCCTCCCAATTCGAAGCCCTCCGTTGGCCGGGTCTTGGGCCGGCCCATGGAGGACGTCCGCTCCACCTACACCTTCGGCCGCGAACTGGGCCGCGGCCAATTCGGCGTGACATACCTTGTGACCCACAAACACACCAAACAACAATTCGCGTGCAAATCCATCGCCACGCCCAAACTCGTCCACCGCGACGAC…
Glyma02g05440	GmCPK3	MGACFSATKVSGSNGNGVNVNKKRRGTTKKPKSETAKANPQRHKAASSRHVPCGKRTDFGYKKDFNQRYSLGKLLGHGQFGYTYVGIDKANGDRVAVKRLEKSKMVLPIAVEDVKREVKILKALTGHENVVQFYNAFEDDSYVFIVMELCEGGELLDRILAKKDGRYTEKDSAVVVRQMLKVAAECHLHGLVHRDMKPENFLFKSIKEDSPLKATDFGLSDFIKPGKKFHDIVGSAYYVAPEVLKRKSGPQSDVWSIGVITYILLCGRRPFWDKTEDGIFKEVLRKKPDFHRKPWPTISNAAKDFLKRLLVKDPRARLTAAQGLSHPWVREGGEALEIPIDISVLSNMRQFVKYSRMKQFALRTLASTLNEEELADIKDQFDAIDVDKNGSISLEEMRQ…	ATGGGAGCCTGCTTTTCCGCCACCAAAGTAAGCGGCTCGAACGGCAATGGCGTCAACGTCAACAAAAAGCGCAGGGGGACCACGAAGAAGCCGAAATCAGAGACGGCGAAGGCGAATCCCCAACGGCACAAGGCGGCAAGTTCGCGCCACGTGCCGTGCGGGAAGCGCACCGATTTCGGTTACAAGAAGGATTTCAATCAGCGTTACTCGCTCGGAAAATTGCTCGGACACGGCCAATTTGGTTACACTTACGTTGGAATTGACAAAGCCAATGGCGATCGCGTCGCCGTTAAGAGGCTTGAGAAGAGTAAGATGGTTCTGCCTATTGCCGTTGAGGATGTTAAGCGAGAGGTCAAGATATTGAAAGCACTTACCGGCCATGAGAATGTGGTTCAGTTC…
Glyma02g34890	GmCPK4	MGNNCVGSRTSSSKDGTNGSSNSSSFWWSRGHKKDASHAHKSGKKSAKAAETVQNKPPEMVKIEREDVKPPHQSKETKPPSEETKEQPTKPKRPHNVKRLASAGLKTDSVLQRKTGNLKEFYNLGPKLGQGQFGTTFLCVEKITGKEYACKSILKRKLLTDEDVEDVRREIQIMHHLAGSPNVISIKEAFEDAVAVHVVMELCAGGELFDRIVERGHYTERKAAKLARTIVGVIESCHSLGVMHRDLKPENFLFVNQQEESPLKAIDFGLSAFFKPGEIFGDVVGSPYYVAPEVLRKRYGPEADVWSAGVIIYILLSGVPPFWGESEQDIFEAILHSDLDFSSDPWPAISESAKDLVRKVLVRDPTKRITAYEVLRHPWIQVDGAAPDKPLDSAVLSRL…	ATGGGAAACAACTGTGTTGGATCGAGAACCTCTTCTTCTAAAGACGGAACAAATGGCTCTTCTAATTCAAGTTCATTCTGGTGGTCACGTGGACACAAGAAAGATGCTTCTCATGCACACAAAAGTGGCAAAAAGAGTGCAAAAGCCGCAGAAACTGTTCAAAACAAGCCTCCGGAGATGGTGAAAATCGAGAGGGAGGATGTGAAGCCTCCTCATCAATCCAAAGAGACTAAACCGCCTTCGGAAGAAACAAAGGAGCAGCCAACAAAACCAAAGAGGCCACACAATGTGAAGAGGCTAGCAAGTGCAGGCCTCAAAACAGATTCTGTTTTGCAACGAAAAACCGGTAACCTTAAGGAGTTTTACAATTTGGGACCAAAGCTTGGACAAGGCCAGTTT…
Glyma02g44720	GmCPK5	MGNCCSGGTNDTEDKRETNQPTSDNGGGGATATATATAAATTPPPSSKAKQSKPAAIGPVLGRAMEDVKSTYSMGKELGRGQFGVTHLCTHKSTGKQYACKTIAKRKLVNKEDIEDVKREVQIMHHLSGQANIVELVNVYEDKQSVHLVMELCAGGELFDRIIAKGHYTERAAASLLRTIVQIVHTCHSMGVIHRDLKPENFLLLNKDENAPLKATDFGLSVFYKQGEMFKDIVGSAYYIAPEVLKRKYGPEVDIWSIGVMLYILLCGVPPFWAESENGIFNAILRGHVDFTSDPWPSISPAAKDLVRKMLHSDPRQRMTAYEVLNHPWIKEDGEAPDTPLDNAVLNRLKQFRAMNEFKKVALRVIAGCLSEEEIMGLKQMFRGMDTDNSGTITIEELK…	ATGGGCAATTGTTGCTCAGGTGGCACCAATGACACTGAGGACAAAAGAGAAACCAACCAACCAACCAGTGACAACGGAGGCGGAGGCGCGACTGCAACCGCAACCGCAACCGCAGCCGCCACCACCCCGCCACCATCATCTAAGGCCAAGCAGTCGAAGCCGGCTGCGATCGGGCCGGTGCTCGGAAGGGCGATGGAGGACGTGAAAAGCACTTATAGCATGGGGAAAGAGCTAGGGAGAGGGCAGTTTGGTGTGACACATTTGTGCACACACAAGAGCACAGGGAAGCAATATGCATGCAAGACCATAGCGAAGAGAAAATTGGTTAACAAGGAGGATATAGAGGATGTTAAGAGGGAGGTGCAAATCATGCATCATCTCTCAGGGCAAGCTAACATT…
Glyma02g46070	GmCPK6	MGCCMSKKGSEPEEHIVYRHVAGAGGAGVYNNHKSHEPPSHQPYPLPEKHAPWRPPPSPKHVHKHDTITGKPFEDVKQHYTLGKELGRGQFGVTYLCTENSTGFQYACKSISKRKLVSRDDKEDMKREIQIMQHLSGQSNIVEFKGAFEDKQSVHVVMELCAGGELFDRIIAKGHYSERAAASICRQVVKVVNTCHFMGVIHRDLKPENFLLSSKDDKGLLKATDFGLSVFIEEGKVYRDIVGSAYYVAPEVLRRSYGKEADIWSAGVILYILLSGVPPFWAETEKGIFDVILQGHIDFESSPWPSISNSAKDLVRKMLIKDPKKRITAAQVLEHPWLKEGGNASDKPIDSAVLSRMKQFRAMNKLKKLALKVIAENLSEEEIQGLKAMFTNIDTDNSG…	ATGGGTTGTTGTATGAGTAAAAAAGGGTCAGAGCCAGAAGAACACATTGTTTACAGACATGTTGCTGGTGCTGGGGGTGCTGGTGTGTACAATAATCACAAGAGCCATGAACCCCCTTCTCATCAACCTTACCCATTACCTGAGAAGCATGCCCCTTGGAGGCCTCCACCAAGCCCAAAACATGTTCACAAGCATGACACAATCACTGGGAAGCCATTTGAGGATGTTAAACAGCACTACACACTTGGGAAGGAATTGGGGAGAGGCCAATTCGGGGTGACTTATCTCTGCACTGAGAATTCAACTGGTTTTCAGTATGCCTGCAAGTCCATTTCAAAGAGGAAGCTTGTGAGCAGAGACGACAAGGAGGACATGAAGAGGGAGATTCAAATCATGCAG…
Glyma02g48160	GmCPK7	MGNTCRGSLKGKYSQGLSQPEDHSKPTTTHSDPSSDHPSTKQSAENYNNNNYLPFNAKRESIMRRGLDNQAYYVLGHKTPNIRDLYTLGRKLGQGQFGTTYLCTENATSIEYACKSISKRKLISKEDVEDVRREIQIMHHLAGHKNIVTIKGAYEDPLYVHIVMELCSGGELFDRIIQRGHYTERKAADLTKIIVGVVEACHSLGVMHRDLKPENFLLVNKDDDFSLKAIDFGLSVFFKPGQVFTDVVGSPYYVAPEVLLKHYGPEADVWTAGVILYILLSGVPPFWAETQQGIFDAVLKGLIDFDSDPWPLISDSAKDLIRKMLCSRPSERLTAHQVLCHPWICENGVAPDRSLDPAVLSRLKQFSAMNKLKKMALRVIAESLSEEEIAGLREMFQAM…	ATGGGCAACACTTGCCGCGGATCTTTGAAAGGTAAATATTCTCAGGGCTTGAGCCAGCCCGAAGACCATTCAAAGCCCACCACCACCCATTCTGATCCCTCCTCCGACCACCCCTCTACCAAGCAATCTGCAGAAAACTACAACAACAACAACTATCTTCCCTTCAACGCCAAGAGAGAGTCCATCATGCGCCGCGGCCTCGACAACCAAGCCTATTATGTCTTGGGCCATAAGACTCCCAACATTCGTGATCTATACACTCTTGGCCGTAAATTGGGACAGGGCCAATTTGGTACCACTTATTTATGCACCGAGAATGCTACCTCCATTGAATATGCCTGCAAATCCATCTCCAAAAGGAAGTTGATTTCCAAGGAGGACGTTGAGGACGTTAGGAGG…
Glyma04g34440	GmCPK8	MGNCNACAKADVVEDSTNNRNKKSNETNRGGRKKEQNQKKPNPFSDEPARSAAPIRVLKDVIPMSHRTRISDKYILGRELGRGEFGITYLCTDRETKEALACKSISKRKLRTAVDIEDVRREVAIMSTLPEHPNIVKLKATYEDNENVHLVMELCEGGELFDRIVARGHYSERAAASVARTIAEVVRMCHSNGVMHRDLKPENFLFANKKENSALKAIDFGLSVFFKPGERFVEIVGSPYYMAPEVLKRNYGPEVDVWSAGVILYILLCGVPPFWAETEQGVALAILRGVIDFKREPWPQISESAKSLVRRMLEPDPKKRLTAEQVLEHPWLQNAKKAPNVPLGDIVRSRLKQFSVMNRFKKKALRVIAEHLSVEEVEIIKDMFTLMDTDKDGRVTFEE…	ATGGGAAACTGCAACGCCTGTGCGAAAGCTGATGTCGTAGAAGACAGCACCAACAACAGGAACAAGAAGTCTAATGAAACGAACCGCGGTGGTAGGAAGAAAGAGCAGAACCAGAAAAAACCGAACCCGTTCTCAGACGAACCGGCCCGGTCGGCGGCTCCGATCCGGGTCTTGAAGGACGTGATTCCAATGAGCCACCGGACGCGCATAAGCGACAAGTACATACTGGGCCGGGAACTGGGCCGGGGCGAGTTCGGCATCACCTACCTCTGCACGGACCGCGAGACCAAGGAGGCCCTGGCCTGCAAGTCGATTTCCAAGCGGAAGCTCCGAACCGCCGTGGACATCGAAGACGTGCGCCGCGAGGTCGCCATCATGTCCACGCTGCCGGAGCACCCC…
Glyma04g38150	GmCPK9	MAKPHSGTPAVAPKPAWVLPYRTENLREVYTLSRKLGQGQFGTTFLCTHKGTGRTYACKSIPKRKLLCKEDYDDVWREIQIMHHLSEQPNVVRIHGTYEDAASVHLVMELCEGGELFDRIVRKGHYSERQAAKLIKTIVEVVEACHSLGVMHRDLKPENFLFDTVEEDAKLKTTDFGLSVFYKPGETFCDVVGSPYYVAPEVLRKHYGPEADVWSAGVILYILLSGVPPFWAETEQGIFRQILLGRLDFQSEPWPSISDSAKDLIRKMLDRNPKTRVTAHQVLCHPWIVDDNIAPDKPLDSAVLSRLKQFSAMNKLKKMALRVIAERLSEEEIGGLKELFRMIDADNSGTITFDELKEGLKRVGSELMESEIKDLMDAADIDNSGTIDYGEFIAATVHL…	ATGGCGAAGCCTCACAGCGGCACCCCCGCGGTCGCACCGAAGCCCGCGTGGGTCCTCCCGTACCGAACCGAGAATCTGCGCGAGGTCTACACTCTGTCCCGAAAACTAGGGCAGGGTCAATTCGGAACCACGTTCCTCTGCACGCACAAGGGCACGGGGCGCACCTACGCCTGCAAGTCAATCCCGAAGCGGAAGCTGCTCTGCAAGGAGGACTACGACGACGTGTGGAGGGAGATTCAGATAATGCACCACCTCTCCGAGCAGCCCAACGTGGTGCGCATCCACGGCACCTACGAGGACGCCGCCTCCGTCCACCTCGTCATGGAGCTCTGCGAGGGCGGCGAGCTCTTCGACAGGATTGTGCGGAAGGGACACTACAGCGAGCGACAGGCCGCCAAG…
Glyma05g01470	GmCPK10	MGNCNACVRVDDVADSNRGKKNKKTKPNPYAEEEIRSGVPIRVLKDVTSRSLIGDKYVIGRELGRGEFGITYLCTDRETKQELACKSISKRKLRTAIDVEDVRREVAIMSTLPEHANVVKLKATYEDEENVHLVMELCAGGELFDRIVARGHYSERAAANVARTIAEVVRMCHANGVMHRDLKPENFLFANKKENSVLKAIDFGLSVFFKPGERFSEIVGSPYYMAPEVLKRNYGPEVDVWSAGVILYILLCGVPPFWAEDERGVALAILRGVIDFKREPWPQISDSAKSLVRQMLEHDPKKRLTAEQVLEHSWLQNAKKASNVPLGDIVRTRLRQFSLMNRLKKRALRVIAEHLSVEEVEIIKDMFTLMDTNKDGKVTYEELKVGLRKVGSQLAEPEI…	ATGGGGAACTGCAACGCCTGCGTTCGAGTCGATGACGTGGCAGACTCAAACCGCGGCAAAAAGAATAAGAAAACCAAACCGAACCCCTACGCGGAGGAAGAGATACGCTCCGGCGTTCCGATCCGTGTGCTGAAGGACGTGACGTCACGGAGCCTCATCGGCGACAAGTACGTGATAGGCCGGGAGCTAGGTCGTGGCGAGTTCGGGATAACGTACCTCTGCACGGACCGCGAAACGAAGCAGGAGCTCGCGTGCAAGTCGATCTCGAAGCGGAAGCTGAGAACCGCGATCGACGTGGAGGACGTGCGGCGAGAGGTGGCGATCATGTCGACGCTGCCGGAGCACGCTAACGTGGTGAAGCTGAAGGCGACTTACGAGGACGAAGAGAACGTTCATCTC…
Glyma05g33240	GmCPK11	MAAKSSSSSTTNVVTLKAAWVLPQRTQNIREVYEVGRKLGQGQFGTTFECTRRASGGKFACKSIPKRKLLCKEDYEDVWREIQIMHHLSEHAHVVRIEGTYEDSSAVHLVMELCEGGELFDRIVQKGHYSERQAARLIKTIVEVVEACHSLGVMHRDLKPENFLFDTVDEDAKLKATDFGLSVFYKPGESFCDVVGSPYYVAPEVLRKHYGPESDVWSAGVILYILLSGVPPFWAESEPGIFRQILLGKLDFQSEPWPSISDSAKDLIRKMLDQNPKTRLTAHEVLRHPWIVDDNIAPDKPLDSAVLSRLKQFSAMNKLKKMALRVIAERLSEEEIGGLKELFKMIDTDNSGTITFDELKDGLKRVGSELMESEIKDLMDAADIDKSGTIDYGEFIAAT…	ATGGCGGCGAAATCTAGTTCGAGTTCGACAACAAACGTGGTGACTCTGAAGGCGGCGTGGGTTCTCCCGCAGCGCACGCAGAACATCCGTGAGGTGTACGAGGTGGGGCGGAAGTTGGGGCAGGGTCAATTCGGGACTACCTTCGAGTGCACGCGCCGCGCGTCCGGGGGGAAATTCGCGTGCAAGTCAATTCCCAAGCGGAAGCTGCTGTGCAAGGAGGACTACGAGGACGTGTGGCGGGAGATTCAGATAATGCACCACTTGTCGGAGCACGCGCACGTTGTCCGCATCGAAGGGACGTACGAGGATTCCTCGGCGGTGCACCTCGTCATGGAGTTGTGTGAGGGTGGGGAGTTGTTTGACAGGATCGTGCAGAAGGGACACTACAGCGAGAGACAG…
Glyma05g37260	GmCPK12	MGNCSSGAGAPTTYSDDHPHHNGITVLPPNSNPSPQLPKPPPTSSSSSSLGRVLGRPMEDVRSIYIFGRELGRGQFGVTYLVTHKATKEQFACKSIATRKLVNRDDIDDIRREVQIMHHLTGHRNIVELKGAYEDRHSVNLVMELCAGGELFDRIITKGHYSERAAANSCRQIVTVVHNCHSMGVMHRDLKPENFLLLNKNDDSPLKATDFGLSVFFKPGDVFRDLVGSAYYVAPEVLRRSYGPEADIWSAGVILYILLSGVPPFWAENEQGIFDAILRGHIDFASDPWPSISSSAKDLVKKMLRADPKERLSAVEVLNHPWMRVDGDAPDKPLDIAVLTRMKQFRAMNKLKKVALKVIAENLSEEEIIGLKEMFKSMDTDNSGTITFEELKAGLPKLG…	ATGGGAAACTGCAGCAGCGGGGCCGGAGCCCCCACCACCTACTCCGACGACCATCCCCACCACAACGGCATAACCGTCCTCCCTCCCAACTCAAACCCTTCACCCCAACTCCCCAAGCCCCCACCGACCTCCTCCTCCTCCTCCTCGCTGGGCCGGGTTTTGGGCCGGCCCATGGAGGATGTCCGGTCCATTTACATATTCGGGCGGGAGCTGGGGCGCGGGCAGTTCGGCGTGACGTACCTGGTGACCCACAAGGCCACGAAGGAGCAGTTCGCGTGCAAGTCAATCGCGACGCGGAAGCTGGTCAACCGCGACGACATCGACGACATCCGCCGCGAGGTCCAGATCATGCACCACCTCACCGGCCACCGCAACATCGTCGAGCTCAAGGGCGCCTAC…
Glyma06g20170	GmCPK13	MGNCNVCAKADVVEDSNNNRNKKSNETNRARKKEPKPFTDEPARSTAAPIRVLKDVIPMSHRTRISDKYILGRELGRGEFGITYLCTDRETKEALACKSISKRKLRTAVDIDDVRREVAIMSTLPEHPNVVKLKATYEDNENVHLVMELCEGGELFDRIVARGHYSERAAAAVARTIAEVVRMCHSNGVMHRDLKPENFLFANKKENSALKAIDFGLSVFFKPGERFSEIVGSPYYMAPEVLKRNYGPEVDVWSAGVILYILLCGVPPFWAETEQGVALAILRGVIDFKREPWPQISESAKSLVRRMLEPDPKNRLTAEQVLEHPWLQNAKKAPNVPLGDIVRSRLKQFSVMNRFKKKALRVIADHLSVEEVEIIKDMFTLMDTDKDGRVTFEELKAGL…	ATGGGAAACTGCAACGTGTGCGCGAAAGCTGACGTGGTAGAAGATAGCAATAACAACAGGAACAAGAAGTCTAATGAAACGAACCGCGCTAGGAAGAAAGAGCCGAAACCATTCACGGACGAACCGGCCCGGTCGACGGCGGCTCCGATCCGGGTCCTGAAGGACGTGATTCCAATGAGCCACCGGACGCGCATAAGCGACAAGTACATACTGGGCCGGGAACTGGGCCGGGGCGAGTTCGGAATCACCTACCTCTGCACGGACCGGGAGACCAAGGAAGCCCTTGCCTGCAAGTCGATCTCGAAGCGGAAGCTCCGGACTGCCGTGGACATCGACGACGTGCGGCGCGAGGTCGCCATCATGTCCACGCTGCCGGAGCACCCCAACGTCGTGAAGCTG…
Glyma07g36000	GmCPK14	MGNCCSQGNGADGPSDDAAANDKGETNQQSSNHANNNDNSANPTTAPPPTSTPPPTVTPPTSKPSKPAAMGPVLGRPMEDVRATYTIGKELGRGQFGVTHLCTNKTTGQQFACKTIAKRKLVNKEDIEDVRREVQIMNHLSGQSNIVELKGAYEDKQSVHLVMELCAGGELFDRIIAKGHYTERAAASLLRTIMQIIHTFHSMGVIHRDLKPENFLMLNKDENSPVKVTDFGLSVFFKEGETFKDIVGSAYYIAPEVLKRKYGPEVDIWSVGVMLYILLSGVPPFWAESEHGIFNAILRGHIDFTSDPWPSISNAAKDLVRKMLTTDPKQRLTSQEVLNHPWIKEDGEAPDKPLDNAVLNRLKQFRAMNQFKKVALRVIAGCLSEEEIMGLKEMFKGMD…	ATGGGCAACTGTTGCTCTCAAGGCAACGGTGCCGATGGCCCGTCCGATGACGCTGCCGCCAATGACAAGGGAGAAACTAACCAACAAAGTAGTAATCATGCAAACAATAATGATAATTCTGCAAACCCTACCACCGCCCCGCCACCGACGTCAACGCCACCACCCACGGTCACGCCACCTACTTCAAAACCCTCAAAACCGGCCGCCATGGGCCCGGTCCTCGGCCGGCCGATGGAGGACGTGAGAGCCACATACACCATAGGGAAGGAGCTAGGGAGGGGCCAATTTGGTGTAACGCATTTGTGCACAAACAAAACCACGGGGCAACAATTTGCATGCAAAACCATTGCCAAGAGGAAGCTTGTGAACAAGGAAGACATAGAGGATGTGAGAAGAGAG…
Glyma07g39010	GmCPK15	MGCHGSKEKKSNTSYGSAATGSGSGSGSGGGYNTVQPSPPTTDQVQASAQTPENRKASPTVQKKADTSIVGKPFDDIKKYYSIGKELGRGQFGITYLCTENSSGGTYACKSILKRKLVSKADREDMKREIQIMQHLSGQPNIVEFKGAFEDRFSVHLVMELCSGGELFDRIIAQGHYSERAAASLCRSIVNVVHICHFMGVMHRDLKPENFLLSTKDDHATLKATDFGLSVFIEQGKVYHDMVGSAYYVAPEVLRRSYGKEIDIWSAGIILYILLSGVPPFWAETEKGIFNAILEGEIDFVSEPWPSISDSAKDLVRKMLTQDPKKRITSAQVLEHPWMREGGDASDKPIDSAVLSRMKQFRAMNKLKKLALKVIAENLSEEEIKGLKAMFANMDTDSS…	ATGGGTTGTCATGGTAGCAAGGAGAAAAAATCAAACACTTCCTATGGATCAGCAGCCACTGGTAGTGGTAGTGGTAGTGGCAGTGGTGGTGGTTACAACACTGTTCAGCCATCACCACCTACTACCGATCAGGTTCAAGCATCAGCACAGACTCCAGAAAACCGAAAAGCTTCTCCTACAGTGCAGAAGAAAGCAGACACAAGCATCGTGGGGAAACCCTTTGACGACATAAAGAAATACTACAGTATAGGGAAGGAATTGGGAAGGGGCCAATTCGGGATAACGTATCTGTGCACGGAGAATTCGAGCGGGGGGACGTACGCGTGCAAGTCGATACTGAAGAGGAAGCTGGTCTCGAAGGCGGACAGGGAGGACATGAAGAGGGAGATTCAGATCATG…
Glyma08g00840	GmCPK16	MAAKSSSSSTTTNVVTLKAAWVLPQRTQNIREVYEVGRKLGQGQFGTTFECTRRASGGKFACKSIPKRKLLCKEDYEDVWREIQIMHHLSEHANVVRIEGTYEDSTAVHLVMELCEGGELFDRIVQKGHYSERQAARLIKTIVEVVEACHSLGVMHRDLKPENFLFDTIDEDAKLKATDFGLSVFYKPGESFCDVVGSPYYVAPEVLRKLYGPESDVWSAGVILYILLSGVPPFWAESEPGIFRQILLGKLDFHSEPWPSISDSAKDLIRKMLDQNPKTRLTAHEVLRHPWIVDDNIAPDKPLDSAVLSRLKQFSAMNKLKKMALRVIAERLSEEEIGGLKELFKMIDTDNSGTITFDELKDGLKRVGSELMESEIKDLMDAADIDKSGTIDYGEFIAA…	ATGGCTGCGAAATCTAGTTCGAGTTCGACAACAACAAACGTGGTGACTCTGAAGGCGGCGTGGGTTCTCCCGCAGCGCACGCAGAACATCCGTGAGGTGTACGAGGTTGGGCGGAAGCTCGGGCAGGGCCAATTCGGGACCACCTTCGAGTGCACGCGCCGTGCGAGTGGTGGGAAGTTCGCGTGCAAGTCGATTCCGAAGCGGAAGCTGCTGTGCAAGGAGGACTACGAGGACGTGTGGCGGGAGATTCAGATAATGCACCACTTGTCGGAACACGCCAACGTTGTCCGCATCGAAGGGACGTACGAGGATTCCACGGCCGTGCACCTGGTCATGGAGTTGTGCGAGGGTGGAGAGTTGTTTGACAGGATCGTGCAGAAGGGACACTACAGCGAGAGA…
Glyma08g02300	GmCPK17	PPATSSLGRRMEDMRSIYIFGRELGRGQFGVTYLVTHKATKEQFACKSIATRKLVNRDDIDDIRREVQIMHHLTGHRNIVELKGAYEDRHSVNLVMELCAGGELFDRIITKSHYSERAAANSCRQIVTVGLDENFLLLNHNDDSPLKATDFGLSVFFKPGDVFRDLVGSAYYVAPEVLRRSYGPETDIWSAGVILYILLSGVPPFWAENEQGIFDAILRGHIDFASDPWPSISSSAKDLVKKMLRADPKERLSAVEVLNHPWMRVDGDASDKPLDIAVLTRMKHFRAMNKLKKVALKVIAENLSEEEIIGLKEMFKSMDTDNSGTITFEELKAGLPKLGSKLSESEVRQLMEAADIDGNGTIDYIEFITATMHMNRMEREDRLYKAFEYFDNDKSGYIT…	CCACCAGCGACCTCCTCGCTGGGCCGGCGCATGGAGGACATGCGATCCATTTACATATTCGGGCGGGAGCTGGGGCGCGGGCAGTTCGGCGTGACGTACCTGGTTACCCACAAGGCCACGAAGGAGCAGTTCGCGTGCAAGTCAATCGCCACGCGGAAGCTGGTGAACCGCGACGACATCGACGACATCCGGCGCGAGGTGCAGATCATGCACCACCTCACCGGCCACCGCAACATCGTCGAGCTCAAGGGCGCCTACGAGGACCGCCACTCCGTCAACCTCGTCATGGAGCTCTGCGCCGGCGGCGAGCTCTTCGACCGCATCATCACCAAGAGCCACTACTCCGAGCGCGCCGCCGCCAACTCCTGCCGCCAGATCGTCACCGTCGGACTTGACGAG…
Glyma08g42850	GmCPK18	MGCCASKESEPQHNGYRHAGTGGVHNQKTHEPLVNQSRAPANQPYHLHEKHAASTAQTVPQNMPWKPPGPALSPKPVVGVRQDTILGKQFEDVKQFYTLGKELGRGQFGVTYLCTENSTGLQYACKSISKRKLASKSDKEDIKREIQIMQHLSGQPNIVEFKGAYEDRSSVHVVMELCAGGELFDRIIAKGHYSEKAAASICRQIVNVVHICHFMGVMHRDLKPENFLLSSRDENALLKATDFGLSVFIEEGKVYRDIVGSAYYVAPEVLRRRCGKEIDIWSAGVILYILLSGVPPFWAETEKGIFDAILEGHIDFESQPWPNISDSAKDLVRKMLIQDPKKRITSAQVLEHPWIKDGNASDKPIDSAVLSRMKQFRAMNKLKKLALKVIAENMSAEEI…	ATGGGTTGTTGTGCAAGTAAAGAGTCAGAGCCGCAACACAATGGTTACAGACATGCTGGGACTGGTGGTGTGCACAACCAGAAGACTCATGAACCTTTGGTCAACCAATCAAGAGCACCTGCAAATCAACCTTATCATTTACATGAAAAGCATGCTGCATCCACTGCTCAGACAGTGCCTCAAAATATGCCATGGAAGCCTCCTGGTCCAGCCCTTAGTCCTAAACCTGTTGTTGGTGTTAGGCAAGACACAATTCTTGGGAAGCAGTTTGAGGATGTGAAGCAGTTCTACACACTTGGGAAGGAGTTGGGTAGAGGGCAATTTGGTGTGACATATCTTTGCACTGAGAATTCGACCGGATTGCAGTATGCCTGCAAGTCCATTTCCAAGAGGAAACTT…
Glyma10g10501	GmCPK19	MGNNCVGSRTSSKDVTNGCSNSSSFWWSRGHKKDASSHAHKSGNKKRTKAAETVQNKPPEMVKIEREDVKPPHESKETKPASEPTTTKEQQQAAKPKRPHNVKRLASAGLKTDSVLLRKTGNLKEFYNLGPKLGQGQFGTTFLCVEKISGKEYACKSILKRKLLTDEDVEDVRREIQIMHHLAGSPNVISIKEAFEDAVAVHVVMELCAGGELFDRIVERGHYTERKAAKLARTIVGVIESCHSLGVMHRDLKPENFLFVNQQEESPLKAIDFGLSAFFKPGEIFGDVVGSPYYVAPEVLRKRYGPEADVWSAGVIIYILLSGVPPFWGESEQDIFEAILHSELDFSSDPWPAISESAKDLVRKILVRDPTKRMTAYEVLRHPWIHVDGAAPDKPLDSA…	ATGGGAAACAACTGTGTTGGATCGAGAACTTCTTCTAAAGACGTAACAAATGGCTGTTCTAATTCAAGTTCATTTTGGTGGTCACGCGGACACAAGAAAGATGCTTCTTCTCATGCACACAAAAGTGGCAACAAAAAGAGAACCAAAGCTGCGGAAACTGTTCAAAACAAGCCTCCAGAGATGGTGAAAATCGAGAGGGAGGATGTGAAGCCTCCTCATGAATCCAAAGAGACTAAACCGGCTTCGGAACCAACAACAACAAAGGAGCAGCAGCAGGCAGCAAAACCAAAGAGGCCACACAATGTGAAGAGGCTAGCAAGTGCAGGCCTTAAAACTGATTCTGTTTTGCTAAGGAAAACCGGTAACCTTAAGGAGTTTTACAATTTGGGACCGAAGCTA…
Glyma10g11020	GmCPK20	MGNNCVGPNVGNGFLQSVTAAVWKTRPPENRLPPPNAEAKAPGGSAPSTATTTTNTADSSKSPEPPPGMPVQSTPPEPVKMPAAAADAAKPLPLKPEKPASSHAMEPVPGGGDNNHQTKKPTHLKRVSSVGLQVESVLGRKTENMKEFFSLGRKLGQGQFGTTFLCVQKGTNKDFACKSIAKRKLTTQEDVEDVRREIQIMHHLAGHPNVIQIVGAYEDAVAVHVVMELCAGGELFDRIIQRGHYTERKAAELARLILNVVEACHSLGVMHRDLKPENFLFINHEEESPLKTIDFGLSVFFRPGETFTDVVGSPYYVAPEVLRKQYGPECDVWSAGVIIYILLSGVPPFWDETEQGIFEQVLKGELDFISEPWPSISESAKDLVRRMLIRDPKKRMTAH…	ATGGGCAACAACTGTGTGGGACCCAACGTCGGCAACGGCTTCCTCCAGTCCGTCACCGCGGCGGTGTGGAAAACGCGCCCGCCGGAGAACCGCCTTCCTCCGCCCAACGCCGAGGCCAAAGCCCCCGGCGGATCCGCGCCTTCCACCGCAACCACAACCACCAACACCGCCGATTCCTCGAAATCACCGGAGCCTCCTCCCGGCATGCCGGTCCAGAGCACACCGCCAGAGCCGGTCAAAATGCCTGCCGCCGCCGCCGACGCTGCGAAACCGCTCCCGCTGAAGCCCGAGAAGCCGGCCTCGAGCCACGCCATGGAGCCGGTCCCCGGCGGCGGCGATAACAACCACCAGACCAAGAAGCCCACCCACTTGAAAAGGGTATCTAGTGTGGGACTTCAA…
Glyma10g23620	GmCPK21	MGNTCVGPSISKNGFVQSVSAAIWRSQLPEGSVSNRESVKEEATSVPESPLPVQNKPPEQITMPKQEAKQEGKSEIEPEKEQDKKKQKKRGSVKRVSSAGLRVDSVLQRETDNFKEFFTLGRKLGQGQFGTTFLCVEKATGQEYACKSIAKRKLVTDDDVEDVRREIQIMHHLAGHPNVISIKGAYEDAVAVHVVMELCAGGELFDRIIQRGHYTERQAAKLTKTIVGVVEACHSLGVMHRDLKPENFLFVNQHEDSLLKTIDFGLSVFFKPGDIFNDVVGSPYYVAPDVLRKRYGPEADVWSAGVILYILLSGVPPFWAENEQGIFEQVLRGDLDFSSDPWPSISESAKDLVRKMLVRDPRRRLTAHQVLCHPWIQVDGVAPDKPLDSAVLSRLKQFS…	ATGGGGAACACGTGTGTTGGTCCTAGCATTTCAAAAAATGGTTTTGTTCAATCAGTTTCTGCGGCGATTTGGCGGTCCCAATTGCCTGAAGGTTCAGTGTCTAATAGAGAATCTGTAAAAGAGGAAGCAACTAGTGTGCCCGAATCGCCCTTGCCTGTCCAAAACAAGCCTCCTGAGCAGATAACTATGCCGAAACAAGAAGCCAAACAAGAGGGAAAATCAGAAATAGAACCGGAAAAGGAACAGGATAAGAAGAAACAGAAGAAACGTGGTTCAGTGAAGAGAGTTTCTAGCGCAGGGCTTCGTGTTGATTCTGTGTTGCAAAGAGAGACCGATAATTTCAAGGAGTTCTTCACTCTTGGGAGAAAACTTGGACAGGGTCAGTTCGGGACAACGTTC…
Glyma10g36100	GmCPK22	MQKHGFASKRNVLPYQTPRLRDHYVLGKKLGQGQFGTTYLCTHKVTGKLYACKSIPKRKLLCQEDYDDVWREIQIMHHLSEHPNVVQIQGTYEDSVFVHLVMELCAGGELFDRIIQKGHYSEKEAAKLIKTIVGVVEACHSLGVMHRDLKPENFLFDTPGEDAQMKATDFGLSVFHKPGQAFHDVVGSPYYVAPEVLCKQYGPEVDVWSAGVILYILLSGVPPFWAETEAGIFRQILNGDLDFVSEPWPSISENAKELVKKMLDRDPKKRISAHEVLCNPWIVDDIAPDKPLDSAVLTRLKLFSAMNKLKKMALRVIAERLSEEEIGGLKELFKMIDTDNSGTITFEELKAGLKSVGSNLMESEIKSLMEAADIDNNGSIDYGEFLAATLHLNKMEREE…	ATGCAGAAGCATGGTTTTGCATCAAAGCGTAACGTGTTGCCGTATCAAACGCCGAGGCTAAGGGACCACTACGTTCTGGGGAAGAAGCTGGGACAGGGGCAATTCGGTACGACGTACCTGTGCACCCACAAGGTTACAGGGAAGCTCTACGCGTGCAAATCGATCCCGAAGAGGAAGCTTCTATGCCAGGAGGATTACGATGACGTGTGGAGGGAGATTCAGATCATGCACCATTTGTCGGAGCATCCCAACGTTGTCCAGATACAAGGCACGTACGAGGATTCCGTGTTCGTGCACCTTGTCATGGAGCTCTGTGCAGGGGGAGAGCTTTTCGACAGGATCATTCAGAAGGGTCATTACAGCGAGAAAGAGGCCGCCAAGTTGATAAAGACCATTGTT…
Glyma11g02260	GmCPK23	MGNCNSEPSSQTQPHSDHHHHHPQPSNGITVLPPNSKPSVGRVLGRPMEDARSTYTFGRELGRGQFGVTYQVTHKHTKQQFACKSIATRKLVHRDDLEDVRREVQIMHHLTGHRNIVELKGAYEDRHSVNLIMELCGGGELFDRIIAKGHYSERAAADLCRQIVTVVHDCHTMGVMHRDLKPENFLFLSKDENSPLKATDFGLSVFFKPGDVFKDLVGSAYYVAPEVLRRSYGPGADIWSAGVILFILLSGVPPFWSEKEQGIFDAILRGHIDFASDPWPSISSSAKDLVKKMLRADPKQRLSAVEVLNHPWMREDGASDKPLDVAVLSRMKQFRAMNKLKKVALKVIAENLSEEEIIGLKEMFKSMDTDNSGTITFEELKAGLPKLGTKVSESEVRQL…	ATGGGGAACTGTAACAGCGAACCCTCTTCCCAAACCCAGCCACATTCCGATCACCACCATCATCACCCCCAACCCTCCAACGGCATCACTGTCCTTCCTCCCAATTCGAAGCCCTCCGTAGGCCGGGTTCTGGGCCGGCCCATGGAGGACGCCCGCTCCACCTACACCTTCGGCCGCGAGCTGGGCCGCGGCCAATTCGGCGTGACCTACCAAGTGACCCACAAACACACGAAACAGCAATTCGCGTGCAAATCCATCGCCACGCGCAAGCTCGTCCACCGCGATGACTTGGAGGACGTCCGGCGAGAGGTGCAGATCATGCACCACCTCACCGGCCACCGCAACATCGTGGAGCTCAAGGGCGCTTACGAGGACCGCCACTCCGTCAACCTCATCATG…
Glyma11g08180	GmCPK24	MGICFSATKVSGSSSNNAAASNRNRKGLAAPAPAPPAQPELEPVTGKQKKQPSQAKRRQVPEDSQKNPRSKDKAGARRQGTHVPCGKRTDFGYEKDFENRFSLGKLLGHGQFGYTYVGIDKTNGDRVAVKRLEKSKMVLPIAVEDVKREVKILKELTGHENVVQFHNAFDDESYVYIVMELCEGGELLDRILAKKDSRYTEKDAAVVVRQMLKVAAECHLHGLVHRDMKPENFLFKSTKEDSPLKATDFGLSDFIKPGKRFQDIVGSAYYVAPEVLKRKSGPESDVWSIGVITYILLCGRRPFWDKTEDGIFKEVLRNKPDFRRKPWPTISNAAKDFVKKLLVKDPRARYTAAQALSHPWVREGGEALEIPIDISVLNNMRQFVKYSRLKQFALRALAS…	ATGGGCATCTGTTTCTCTGCCACCAAGGTCAGCGGCTCTAGCAGCAACAACGCCGCCGCATCCAACCGTAACCGCAAAGGTCTGGCCGCGCCGGCCCCGGCGCCGCCAGCGCAGCCGGAGCTGGAGCCGGTGACGGGGAAGCAGAAGAAGCAACCGTCGCAGGCTAAACGGCGGCAAGTGCCGGAGGATTCGCAGAAGAACCCACGCTCCAAAGACAAAGCGGGTGCGCGTCGGCAAGGGACGCATGTTCCGTGCGGAAAGCGAACGGATTTCGGGTACGAGAAAGACTTCGAGAATAGATTCTCGCTCGGGAAATTGTTGGGACATGGACAATTCGGTTACACCTACGTTGGAATAGACAAAACAAATGGGGATCGTGTCGCCGTTAAGAGACTCGAG…
Glyma11g13740	GmCPK25	MGSCISTQAVRTRKRSRSPNHKPSTPRGRGHEVARRSSVAARRSSVTARPLNVVSGPSPGNIFDKYQFGKELGRGEFGVTHRVVDVESGEAFACKKISKTKLRTEIDVQDVRREVQIMRHLPQHPNIVAFKEAYEDKDAVYLVMELCEGGELFDRIVAKGHYTERAAANVVKTILEVCKVCHEHGVIHRDLKPENFLFADTSESAPLKSIDFGLSTFYESGERFSEIVGSPYYMAPEVLRRNYGQEIDVWSTGVILYILLCGVPPFWAESEEGIAQAIIRGKVDFTRDPWPKVSDEAKHLVKRMLDPNPFTRITVQEVLDNSWIQNREHGRTISLGDQVRMRIKQFSLMNRFKRKVLRVVADNLSDEQIDVFKQMFNMMDKDKNGNLSFEELRDGLSMI…	ATGGGAAGCTGCATATCAACGCAAGCCGTGAGGACACGCAAGAGGTCGAGGAGCCCGAATCACAAGCCCTCCACGCCAAGAGGGCGCGGGCATGAGGTGGCACGAAGGTCGAGCGTGGCGGCGCGTAGGTCGAGCGTGACGGCGCGTCCGCTGAACGTGGTGTCGGGGCCGAGTCCTGGGAATATATTTGACAAGTACCAGTTCGGGAAGGAGCTGGGGCGTGGCGAGTTCGGTGTAACGCACCGTGTCGTCGATGTCGAGAGTGGCGAGGCGTTTGCGTGCAAGAAGATATCGAAGACGAAGCTGAGGACGGAGATTGACGTGCAGGACGTGAGGAGAGAGGTACAGATCATGAGGCACTTGCCTCAGCACCCTAACATTGTTGCATTCAAGGAGGCT…
Glyma12g05730	GmCPK26	MGSCISTQGVRTRKRSRSKNYKPSTPRGHEPARRSSVTARPLNVVSGPSPGNIFDKYQFGKELGRGEFGVTHRIVDVESGEAFACKTIAKTKLRTEIDVQDVRREVQIMRHLPQHPNIVAFKEAYEDKDAVYLVMELCEGGELFDRIVAKGHYTERAAADVAKTILEVCKVCHEHGVIHRDLKPENFLFADSSETAPLKSIDFGLSTFYVSGERFSEIVGSPYYMAPEVLRRNYGPEIDVWSAGVILYILLCGVPPFWAESEEGIAQAIIRGKVDFTRDPWPKVSDEAKHLVKRMLDPNPFTRITVQEVLDNSWIQNREHGRTISLGDQVRMRIKQFSLMNRFKRKVLRVVADNLSDEQVDVFKQMFDMMDKDKNGNLSFEELRDGLSMIGHAIPDPDV…	ATGGGAAGCTGCATATCAACGCAAGGCGTGAGAACACGCAAGAGGTCGAGGAGCAAGAATTACAAGCCCTCCACGCCAAGAGGGCACGAGCCGGCGCGAAGGTCGAGCGTGACGGCGCGTCCGCTGAACGTGGTGTCGGGGCCGAGTCCTGGGAACATATTCGACAAGTACCAGTTCGGGAAGGAGCTGGGGCGCGGCGAGTTTGGCGTGACGCACCGCATCGTCGACGTGGAGAGCGGGGAGGCGTTTGCGTGCAAAACGATAGCGAAGACGAAGCTGAGGACGGAGATTGACGTGCAGGACGTGAGGAGGGAGGTGCAGATCATGCGCCACTTGCCTCAGCACCCCAACATCGTTGCATTCAAGGAAGCTTATGAGGACAAAGACGCTGTTTACCTC…
Glyma14g00320	GmCPK27	MGNTCRGSLKGKYIQGFSQPEDHSKRSTTHSDPSSTKQQDDNDNNNNNNNNNNNNNNNNNNLPFNAKREAIMRRGLDNQAYYVLGHKTPNIRDLYTLGRKLGQGQFGTTYLCTENSTSIEYACKSISKRKLISKEDVEDVRREIQIMHHLAGHKNIVTIKGAYEDPLYVHIVMELCSGGELFDRIIQRGHYTERKAAELTKIIVGVVEACHSLGVMHRDLKPENFLLVNKDDDFSLKAIDFGLSVFFKPGQVFTDVVGSPYYVAPEVLLKHYGPEADVWTAGVILYILLSGVPPFWAETQQGIFDAVLKGHIDFDSDPWPLISDSGKDLIRKMLCSQPSERLTAHQVLCHPWICENGVAPDRSLDPAVLSRLKQFSAMNKLKKMALRVIAESLSEEEIA…	ATGGGCAACACATGCCGCGGATCTTTGAAAGGGAAATATATTCAGGGCTTCAGCCAGCCCGAAGACCATTCCAAGCGCTCCACCACCCATTCTGATCCCTCCTCAACCAAGCAGCAAGACGACAACGACAACAACAACAACAACAACAACAACAACAACAACAACAACAACAACAATAACAATCTTCCCTTCAACGCCAAGAGAGAAGCCATCATGCGCCGAGGCCTCGACAACCAAGCCTATTATGTCCTAGGCCATAAGACTCCCAACATTCGTGATCTATACACTCTTGGTCGTAAATTGGGACAGGGCCAATTTGGCACCACTTATTTATGCACCGAGAATTCTACCTCCATTGAATATGCCTGCAAATCCATCTCCAAAAGGAAGTTGATTTCC…
Glyma14g02680	GmCPK28	MGCCLSKKGSEPEEHIGYRHVAGAGGAGVYNNHKSHEPFATQTKPPPHQPYQLPEKHAPPQAPWRPPPSPKHVHNHDTITGKPFEDVKQHYTLGKELGRGQFGVTYLCTENSTGLQYACKSISRRKLVSRADKEDMKREIQIMQHLSGQSNIVEFKGAFEDKQSVHVVMELCAGGELFDRIIAKGHYSERAAASICRQIVKVVNTCHFMGVIHRDLKPENFLLSSKDDKGLLKATDFGLSVFIEEGKVYRNIVGSAYYVAPEVLRRSYGKEADIWSAGVILYILLSGVPPFWAETEKGIFDAILQGHIDFESSPWPSISNSAKDLVRKMLIKDPKKRITASQVLEHPWLKEGGNASDKPIDSAVLSRMKQFRAMNKLKKLALKVIAENLSEEEIQGLKA…	ATGGGTTGTTGTCTGAGTAAAAAAGGGTCAGAGCCAGAAGAACACATTGGTTACAGACATGTTGCTGGTGCTGGAGGTGCTGGTGTGTACAACAATCACAAGAGCCATGAACCCTTTGCCACCCAAACCAAACCCCCTCCTCACCAACCTTACCAATTACCTGAGAAACATGCTCCTCCTCAGGCACCTTGGAGGCCTCCACCAAGCCCAAAACATGTCCACAACCATGACACAATCACTGGGAAGCCATTTGAGGATGTTAAGCAGCACTACACACTTGGGAAGGAATTGGGGAGAGGCCAATTTGGGGTGACTTATCTCTGCACTGAGAATTCAACTGGCCTGCAGTATGCCTGCAAGTCCATTTCAAGGAGGAAGCTTGTGAGCAGAGCTGACAAG…
Glyma14g04010	GmCPK29	MGNCCSGGTNDTEDKGESNQPTNNNNGGGGGGTTAPATTPPPSSKPNHPPSKHSKPPAIGPVLGRPMEDVKSTYSMGKELGRGQFGVTHLCTHKSTGKQYACKTIAKRKLVNKEDIEDVKREVQIMHHLSGQPNIVELVNVYEDKQSVHLVMELCAGGELFDRIIAKGHYTERAAASLLRTIVQIVHTFHSMGVIHRDLKPENFLLLNKDENAPLKATDFGLSVFYKQGEMFKDIVGSAYYIAPEVLKRKYGPEVDIWSIGVMLYILLCGVPPFWAESENGIFNAILRGHIDFTSDPWPSISPAAKDLVRKMLHSDPRQRLTSYEVLNHPWIKEDGEAPDTPLDNAVLNRLKQFRAMNQFKKVALRVIAGCLSEEEIMGLKQMFKGMDTDNSGTITIEE…	ATGGGCAACTGTTGCTCAGGTGGCACCAATGACACTGAGGACAAGGGAGAATCCAACCAACCAACCAACAACAACAATGGAGGTGGAGGCGGAGGCACAACTGCACCCGCAACCACCCCACCACCATCATCTAAGCCCAACCATCCTCCTTCCAAGCACTCGAAGCCGCCCGCGATCGGCCCCGTGCTTGGAAGGCCGATGGAGGACGTGAAAAGCACTTACAGCATGGGGAAAGAGCTGGGGAGAGGGCAGTTTGGTGTGACACATTTGTGCACACACAAGAGCACAGGGAAGCAATATGCATGCAAGACCATTGCCAAGAGAAAATTGGTTAACAAGGAGGACATAGAGGATGTTAAGAGGGAAGTGCAAATCATGCACCATCTCTCAGGGCAACCT…
Glyma14g40090	GmCPK30	MGHCFSKPSTNEIPINYDYSPPPHHYQPRPHSHSDSRRTQQPQLQPQPGYPNRTPKSDPSPSSSSFGDQVAARILDKPYFDIKSLYNLERELGRGQFGITRLCTEKTTGRKYACKSIPKRKLSKKKHTDDVKREVLILQHLSGQPNIVEFKGAYEDWQHVHLVMELCLGGELFDRITAKGSYSESEAASIFRQIVNVVHACHFMGVMHRDLKPENFLLANKDPKAPLKATDFGLSVFIEEGIVYREIVGSAYYVAPEVLKRNYGKEIDVWSAGIILYILLSGVPPFWGENERSIFEAILGGKLDLESAPWPSISAAAKDLIRKMLNNDPKKRITAAEALEHPWMKEGGEASDKPLDNAVLTRMKQFRAMNKMKKLALKVIAENLSEEEIKGLKQMFNNM…	ATGGGGCACTGCTTCAGCAAACCCAGCACAAACGAAATACCAATCAACTATGATTATTCACCACCCCCTCATCATTATCAGCCACGCCCGCACTCACACTCAGACTCAAGGAGAACACAACAACCTCAACTTCAACCTCAACCTGGTTACCCCAATCGAACTCCAAAATCAGACCCATCTCCATCATCATCATCATTTGGTGATCAAGTAGCAGCACGAATATTAGACAAACCATACTTTGACATCAAATCTCTTTACAACCTCGAGAGGGAACTCGGGAGGGGTCAATTCGGGATCACTCGTCTTTGCACCGAGAAGACCACGGGAAGGAAATACGCTTGCAAGTCCATTCCAAAGCGGAAGCTAAGTAAAAAAAAGCATACTGATGATGTCAAGAGG…
Glyma16g23870	GmCPK31	MSREGYHPNPVPFSLSHSKRFRPSPTMGTCFSATKVSGSHGNAVTVNKNRKGAAKPKSETATANPLRHKASSRHVPCGKRTDFGYEKDFDQRYSLGKLLGHGQFGYTYVGIDKANGDRVAVKRLEKSKMVLPIAVEDVKREVKILKALTGHENVVQFYNAFEDGSYVYIVMELCEGGELLDRILAKKDSRYTERDAAVVVRQMLKVAAECHLHGLVHRDMKPENFLFKSTKEDSPLKATDFGLSDFIKPGKKFHDIVGSAYYVAPEVLKRKSGPQSDVWSIGVITYILLCGRRPFWDKTEDGIFKEVLRKKPDFRRKPWPTISNAAKDFVKKLLVKDPRARLTAAQALSHPWVREGGEALEIPIDISVLSNMRQFVKYSRFKQFALRALASTLNEEELA…	ATGTCGAGGGAGGGGTATCATCCGAACCCCGTCCCGTTCTCACTGTCTCATTCAAAGCGTTTTCGACCCTCTCCGACCATGGGAACCTGCTTTTCCGCCACCAAAGTCAGCGGCTCCCACGGCAACGCCGTCACCGTCAACAAGAACCGCAAGGGGGCCGCGAAGCCGAAATCAGAGACGGCAACGGCGAATCCCCTACGGCACAAGGCAAGTTCGCGCCACGTGCCGTGCGGGAAGCGCACCGATTTCGGTTACGAGAAGGATTTCGATCAGCGTTACTCGCTCGGAAAATTGCTCGGGCACGGCCAATTTGGTTACACTTACGTTGGAATCGACAAAGCCAATGGCGATCGCGTCGCCGTTAAGAGGCTTGAGAAGAGTAAGATGGTTCTGCCTATT…
Glyma17g01730	GmCPK32	MGCQGSKEKKSKTEFTTSYGSAATGSGGGTSYNTVQPPPPPPPPTTTATTTNQVQTSAAPKPQSKASPTVQQKADTRILGKPFDDIKKYYSLGKELGRGQFGITYLCTDNASGGTYACKSILKRKLVSKADREDMKREIQIMQHLSGQPNIVEFKGAYEDRFSVHLVMELCAGGELFDRIIAQGHYSERAASSLCRSIVNVVHICHFMGVMHRDLKPENFLLSSKDDHATLKATDFGLSVFIEQGKVYHDMVGSAYYVAPEVLRRSYGKEIDIWSAGIILYILLSGVPPFWAETEKGIFNAILEGEIDFVSEPWPSISDSAKDLVRKMLTQDPNKRITSSQVLEHPWMREGGDASDKPIDSAVLSRMKQFRAMNKLKKLALKVIAENLSEEEIKGLKAM…	ATGGGTTGTCAAGGTAGCAAGGAGAAAAAATCAAAGACAGAATTTACTACTTCCTATGGATCAGCAGCCACTGGTAGTGGTGGTGGTACTAGTTACAACACTGTTCAGCCTCCGCCGCCGCCACCACCACCTACTACTACTGCTACTACTACTAATCAGGTTCAAACATCAGCAGCACCCAAACCACAATCAAAAGCTTCTCCTACAGTGCAGCAGAAAGCAGACACGAGGATTCTGGGGAAACCCTTTGACGACATAAAAAAATACTACAGTTTAGGGAAGGAATTGGGAAGGGGGCAATTCGGGATAACGTATCTGTGCACGGATAATGCGAGCGGTGGGACGTACGCGTGCAAGTCGATACTGAAGAGGAAGCTGGTGTCGAAGGCGGACAGGGAG…
Glyma17g10410	GmCPK33	MGNCNACVRVDDVADSNRGKNKNNKKTKPNPYAEEEIRSGVPIRVLKDVTSRSLIGDKYVIGRELGRGEFGITYLCTDRETKQELACKSISKRKLRTAIDVEDVRREVAIMSTLPEHANVVKLKATYEDEENVHLVMELCAGGELFDRIVARGHYSERAAAYVARTIAEVVRMCHANGVMHRDLKPENFLFANKKENSVLKAIDFGLSVFFKPGERFSEIVGSPYYMAPEVLKRNYGPEVDVWSAGVILYILLCGVPPFWSEDERGVALAILRGVIDFKREPWPQISDSAKSLVRQMLEPDPKKRLTAEQVLEHSWLQNAKKASNVPLGDIVRTRLKQFSVMNRFKKRALRVIAEHLSVEEVEIIKDMFTLMDTDKDGKVTYEELKVGLRKVGSQLAEP…	ATGGGGAACTGCAACGCGTGCGTGAGAGTTGATGACGTGGCGGACTCAAACCGCGGCAAAAACAAGAATAATAAGAAAACCAAACCGAACCCGTACGCGGAGGAGGAGATACGCTCCGGCGTTCCAATCCGCGTCCTGAAGGACGTAACGTCACGGAGCCTCATCGGCGACAAGTACGTGATAGGCCGGGAGCTAGGTCGCGGTGAGTTCGGGATAACGTACCTCTGCACGGACCGCGAGACGAAGCAGGAACTCGCGTGCAAGTCGATCTCGAAGCGGAAGCTGAGGACCGCGATCGACGTGGAGGACGTGCGGCGCGAGGTGGCGATCATGTCCACCTTACCGGAGCACGCTAACGTGGTGAAGCTGAAGGCGACTTACGAGGACGAAGAGAACGTT…
Glyma17g38040	GmCPK34	MILFFVSEDHPIPYPNPKATQLSLFTNFIFSFFFFSTSQTLKLKISYMTKYYICVHKETLLFDMGICLSKSNTNEIPFNYDHSPPYHHYQPRRTQQPQQPRYPYHNPNSDPSQSIAPSSSFGDQQARILDKPYFDINVLYTLERELGRDEISITRLCTEKTTRRKYACESIPKQKLSKKKHIDDTKRQVLILQHLSGQPNIVEFKVAYEDRQNVHLVMELCLGGTLFDRITAKGSYSESEAASIFRQIVNVVHACHFMGVMHRDLKPENFLLASKDPKAPLKATNFGLSVFIEEGKVYKEIVGSAYYMAPEVLNRNYGKEIDVWSAGIILYILLSGVPPFWGENDRSIFESILGGQLDLESAPWPSISAAAKDLIRKMLNYDPKKRITAVEALEHPWMK…	ATGATACTTTTTTTTGTGAGTGAGGACCATCCCATCCCATATCCCAACCCAAAAGCAACACAGTTAAGCTTGTTCACAAACTTCATCTTTTCTTTCTTCTTCTTTTCCACCTCTCAAACTCTGAAGCTAAAAATCTCATATATGACCAAGTATTATATCTGTGTCCACAAAGAAACATTATTATTCGACATGGGGATCTGCTTAAGCAAATCCAACACAAACGAAATACCATTCAACTATGATCATTCACCACCCTATCATCATTATCAGCCACGGAGAACCCAACAACCTCAACAACCTCGTTACCCCTATCATAATCCAAACTCAGACCCATCTCAATCTATTGCTCCATCATCATCCTTTGGTGACCAACAAGCACGAATATTAGACAAACCATAC…
Glyma17g38050	GmCPK35	MKMGVGFSKVLTKKPEHEIPINASPDYTPQLTYKQPRKNLLIAPPLPLPPPKPTECCSQTEPVLGKPYVKIKQMYEMKEELGRGKFGVTYLCVEKATGRAYACKSIAKKKPPQEMEDVRMEVVILQHLSEQHNIVEFKGAYEDRKNVHLVMELCSGGELFDRIVAKGNYTERQAAKIMRQIVNVVHVCHFMGVMHRDLKPENFLFATKDEDAPLKLTDFGSSVFFHKGKVCTDFVGNAYYVAPEVLKRSHGKEIDVWNAGVILYILLSGVPPFWAETEKGIFDAILGGKLDMDSEPWPSISEAAKDLVRKMLTCDPKERITAADALEHPWLKEGGEASDKLPDSAVLIRMKRFRAMNQMKKLALKVIAENISEKETKGLIQMFNNMDTDGSGTITFEEL…	ATGAAAATGGGAGTGGGGTTCTCTAAGGTGTTAACAAAGAAACCAGAGCATGAAATTCCCATTAATGCCTCCCCAGATTACACTCCTCAACTGACCTACAAACAACCAAGGAAAAACCTTCTAATTGCACCTCCACTTCCACTTCCTCCTCCTAAGCCTACCGAATGTTGTTCACAAACAGAACCAGTTCTAGGGAAACCTTACGTTAAAATAAAGCAAATGTACGAGATGAAGGAAGAGCTGGGAAGAGGAAAATTTGGAGTGACTTATCTGTGTGTAGAGAAGGCCACAGGACGAGCGTATGCATGCAAATCCATAGCAAAGAAGAAGCCGCCACAAGAAATGGAGGATGTGAGAATGGAGGTTGTGATTCTGCAGCATCTTTCGGAGCAACACAAC…
Glyma18g11030	GmCPK36	MGCCVSKDSEPQHNGYRHGGTGGVHNQKTHEPLVNQSRAPANQPYHLPEKHAASTAQTVPQNMPWKPSGPALSPKPVVSVRQDTILGKQFEDVKQFYTLGKELGRGQFGVTYLCTENSTGLQYACKSISKRKLVKKSDKEDIKREIQIMQHLSGQPNIVEFKGAYEDRNSVHVVMELCAGGELFDRIIAKGHYSERAAASICRQIVNVVHICHFMGVMHRDLKPENFLLSSRDESALLKATDFGLSVFIEEGKLYRDIVGSAYYVAPEVLRRRCGKEIDIWSAGVILYILLSGVPPFWAETEKGIFDAILEGHIDFESQPWPNISNNAKDLVRKMLIQDPKKRITSAQVLEHPWIKDGNASDRPIDSAVLSRMKQFRAMNKLKKLALKVIAENMSAEEI…	ATGGGTTGTTGTGTAAGTAAAGATTCAGAGCCACAACACAATGGTTACAGACATGGTGGAACTGGTGGAGTGCACAACCAGAAGACTCATGAACCTTTAGTCAACCAATCAAGAGCACCTGCAAATCAACCTTATCATTTACCTGAAAAGCATGCTGCATCCACTGCTCAGACAGTGCCTCAGAATATGCCATGGAAGCCTTCTGGTCCGGCCCTTAGTCCTAAACCTGTTGTTAGTGTTAGGCAAGACACAATTCTTGGGAAGCAGTTTGAGGATGTGAAGCAGTTCTACACACTCGGGAAGGAATTGGGTAGAGGGCAATTTGGGGTGACATATCTTTGCACTGAGAATTCAACTGGGTTGCAGTATGCCTGCAAGTCCATTTCCAAGAGGAAACTT…
Glyma20g31510	GmCPK37	MQKHGFASKRNVLPYQTARLRDHYVLGKKLGQGQFGTTYLCTHKVTGKLYACKSIPKRKLMCQEDYDDVWREIQIMHHLSEHPNVVQIQGTYEDSVFVHLVMELCAGGELFDRIIQKGHYSEREAAKLIKTIVGVVEACHSLGVMHRDLKPENFLFDTPGEDAQMKATDFGLSVFYKPGQAFHDVVGSPYYVAPEVLCKQYGPEVDVWSAGVILYILLSGVPPFWAETEAGIFRQILNGDLDFVSEPWPSISENAKELFYVSSFSTKCNPWVVDDIAPDKPLDSAVLTRLKHFSAMNKLKKMALRVIAERLSEEEIGGLKELFKMIDTDNSGTITFEELKEGLKSVGSNLMESEIKSLMEAADIDNNGSIDYGEFLAATLHLNKMEREENLVAAFAYFD…	ATGCAGAAGCATGGTTTTGCATCAAAGCGCAACGTGTTGCCGTATCAAACGGCGAGGCTAAGGGACCACTACGTTCTGGGGAAGAAGCTGGGGCAAGGGCAATTCGGGACGACGTACCTGTGCACCCACAAGGTGACGGGGAAGCTCTACGCGTGCAAATCGATCCCGAAGAGGAAGCTTATGTGCCAGGAGGATTACGATGATGTGTGGAGGGAGATTCAGATCATGCACCATTTGTCGGAGCATCCAAACGTTGTCCAGATACAAGGCACGTACGAGGATTCCGTGTTCGTGCACCTTGTCATGGAACTATGTGCCGGCGGGGAGCTTTTCGACAGGATCATTCAGAAGGGGCATTACAGCGAGAGAGAGGCTGCCAAGTTGATAAAGACCATTGTT…
Glyma20g17020	GmCPK38	MGNTCVGPSISKNGFVQSVSAAIWRSQLPEDSVSNRESVKEEVTNVPESPLPVQNKPPEQITMPKPEAKQEGKSEIEPEQDKKKQKKRGSVKRVSSAGLRVDSVLQRETDNFKEFFTLGRKLGQGQFGTTFLCVEKATGQEYACKSIAKRKLVTDDDVEDVRREIQIMHHLAGHPNVISIKGAYEDAMAVHVVMELCAGGELFDRIIQRGHYTERQAAELTRTIVGVVEACHSLGVMHRDLKPENFLFINQHEDSLLKTIDFGLSVFFKPGDIFNDVVGSPYYVAPEVLRKRYGPEADVWSAGVILYILLSGVPPFWAENEQGIFEQVLRGDLDFSSDPWPSISESAKDLVRKMLVRDPRRRLTAHQVLCHPWIQVDGVAPDKPLDSAVLSRLKQFSAM…	ATGGGAAACACATGTGTTGGTCCTAGCATTTCAAAAAATGGTTTTGTTCAATCAGTTTCTGCGGCGATTTGGCGGTCCCAATTGCCTGAAGATTCAGTGTCTAATAGAGAATCTGTAAAAGAGGAAGTAACTAATGTTCCCGAATCTCCCTTGCCTGTCCAAAACAAACCTCCTGAGCAGATAACTATGCCGAAACCAGAAGCCAAACAAGAGGGAAAATCAGAAATAGAACCGGAACAGGATAAGAAGAAACAGAAGAAACGTGGTTCGGTGAAGAGAGTTTCTAGTGCAGGGCTTCGTGTTGATTCTGTGTTGCAAAGAGAGACAGATAATTTCAAGGAGTTCTTCACTCTTGGGAGAAAACTTGGACAGGGTCAGTTCGGGACAACATTCTTGTGT…
Glyma20g08140	GmCPK39	MGNCCSQGNVADGPADDSAAANDKGEANQQGSNNHANDNNDNSTNPTTAPTTTSKPPPTVTPPTSKPSKPAAMGPVLGRPMEDVRATYTIGKELGRGQFGVTHLCTNKATGQQFACKTIAKRKLVNKEDIEDVRREVQIMHHLSGQPNIVELKGAYEDKQSVHLVMELCAGGELFDRIIAKGHYTERAAASLLRTIMQIIHTFHSMGVIHRDLKPENFLMLNKDENSPVKATDFGLSVFFKEGETFKDIVGSAYYIAPEVLKRKYGPEVDIWSVGVMLYILLSGVPPFWAESEHGIFNAILRGHVDFTSDPWPSLSSAAKDLVRKMLTTDPKQRLTAQEVLNHPWIKEDGEAPDKPLDNAVLNRLKQFRAMNQFKKVALRVIAGCLSEEEIMGLKEMFR…	ATGGGCAACTGTTGCTCTCAAGGCAACGTTGCCGACGGCCCGGCTGACGACTCTGCCGCCGCCAATGACAAGGGAGAAGCTAACCAACAAGGTAGTAATAACCATGCAAACGACAACAATGATAATTCCACAAACCCTACCACTGCCCCAACGACGACATCAAAGCCACCACCCACGGTCACCCCACCCACTTCAAAACCCTCGAAACCGGCTGCAATGGGCCCGGTCCTCGGCCGGCCGATGGAGGACGTGAGAGCCACGTACACAATAGGTAAAGAGCTAGGGAGAGGCCAATTTGGTGTCACACATTTGTGCACAAACAAAGCCACGGGGCAACAATTTGCATGCAAAACAATTGCAAAGAGGAAGCTTGTGAACAAGGAGGACATAGAGGACGTG…

[truncated: 1 more sheets: Hb]
